# Supplementary material for: catena-Poly[[[bis­(N,N-dimethyl­formamide)iron(II)]-{μ-2,2′-bis­(diphenyl­phosphino­yl)-N,N′-[(1R,2R)-cyclo­hexane-1,2-di­yl]dibenzamide}] bis­(perchlorate) N,N-dimethyl­formamide disolvate]
Source: Acta Crystallogr Sect E Struct Rep Online. 2009 Nov 4;65(Pt 12):m1512–3. doi: 10.1107/S1600536809045188 (PMC2971940; doi:10.1107/S1600536809045188)
Supplement: Supplementary file 1 [file e-65-m1512-sup1.cif]

##############################################################################
###                                                                        ###
###        Electronic paper (Acta Crystallographica Section E)             ###
###                                                                        ###
##############################################################################
#                                                                            #
# This CIF contains the data in a paper accepted for publication in Acta     #
# Crystallographica Section E. It conforms to the requirements of Notes      #
# for Authors for Section E, and has been peer reviewed under the auspices   #
# of the IUCr Commission on Journals.                                        #
#                                                                            #
# Full details of the Crystallographic Information File format               #
# are given in the paper "The Crystallographic Information File (CIF):       #
# a New Standard Archive File for Crystallography" by S. R. Hall, F. H.      #
# Allen and I. D. Brown [Acta Cryst. (1991), A47, 655-685].                  #
#                                                                            #
# The current version of the core CIF dictionary is obtainable from          #
# ftp://ftp.iucr.org/pub/cif_core.dic. The current version number is 2.4.    #
#                                                                            #
# Software is freely available for graphical display of the structure(s) in  #
# this CIF.  For information consult the CIF home page http://www.iucr.org/  #
# cif/home.html                                                              #
#                                                                            #
# This file may be used for bona fide research purposes within the           #
# scientific community so long as proper attribution is given to the journal # 
# article from which it was obtained.                                        #
#                                                                            #
##############################################################################
                                             
data_I
_audit_creation_method     SHELXL-97
_chemical_name_systematic
;
<i>catena</i>-Poly[[[bis(<i>N</i>,<i>N</i>-dimethylformamide)iron(II)]-
{\m-2,2'-bis(diphenylphosphinoyl)-<i>N</i>,<i>N</i>'-[(1<i>R</i>,2<i>R</i>)-
cyclohexane-1,2-diyl]dibenzamide}] bis(perchlorate)
<i>N</i>,<i>N</i>-dimethylformamide disolvate]
;
_chemical_name_common     ?
_chemical_formula_moiety     'C50 H54 Fe N4 O6 P2 +2, 2(Cl O4 -), 2(C3 H7 N O)'
_chemical_formula_sum     'C56 H68 Cl2 Fe N6 O16 P2'
_chemical_formula_iupac
                    '[Fe (C44 H40 N2 O4 P2) (C3 H7 N O)2], (Cl O4)2, 2C3 H7 N O'
_chemical_formula_weight     1269.85
_chemical_melting_point     ?
_symmetry_cell_setting     orthorhombic
_symmetry_space_group_name_H-M     'P 21 21 21'
_symmetry_space_group_name_Hall     'P 2ac 2ab'
loop_
    _symmetry_equiv_pos_as_xyz
    'x, y, z'
    'x+1/2, -y+1/2, -z'
    '-x, y+1/2, -z+1/2'
    '-x+1/2, -y, z+1/2'
_cell_length_a     10.9725(4)
_cell_length_b     15.4417(6)
_cell_length_c     36.2173(14)
_cell_angle_alpha     90.00
_cell_angle_beta     90.00
_cell_angle_gamma     90.00
_cell_volume     6136.4(4)
_cell_formula_units_Z     4
_cell_measurement_reflns_used     9959
_cell_measurement_theta_min     2.17
_cell_measurement_theta_max     25.63
_cell_measurement_temperature     150(2)
_exptl_crystal_description     Block
_exptl_crystal_colour     yellow
_exptl_crystal_size_max     0.25
_exptl_crystal_size_mid     0.25
_exptl_crystal_size_min     0.20
_exptl_crystal_density_diffrn     1.375
_exptl_crystal_density_method     'not measured'
_exptl_crystal_F_000     2656
_exptl_absorpt_coefficient_mu     0.456
_exptl_absorpt_correction_type     multi-scan
_exptl_absorpt_process_details     '(SADABS; Bruker, 2001)'
_exptl_absorpt_correction_T_min     0.8946
_exptl_absorpt_correction_T_max     0.9144
_exptl_special_details
;
;
_diffrn_ambient_temperature     150(2)
_diffrn_radiation_type     MoK\a
_diffrn_radiation_wavelength     0.71073
_diffrn_radiation_source     'fine-focus sealed tube'
_diffrn_radiation_monochromator     graphite
_diffrn_measurement_device_type     'Bruker APEXII CCD'
_diffrn_measurement_method     '\f and \w'
_diffrn_reflns_number     41558
_diffrn_reflns_av_R_equivalents     0.0533
_diffrn_reflns_av_sigmaI/netI     0.0670
_diffrn_reflns_theta_min     1.43
_diffrn_reflns_theta_max     26.39
_diffrn_reflns_theta_full     25.00
_diffrn_measured_fraction_theta_max     0.998
_diffrn_measured_fraction_theta_full     0.998
_diffrn_reflns_limit_h_min     -13
_diffrn_reflns_limit_h_max     13
_diffrn_reflns_limit_k_min     -19
_diffrn_reflns_limit_k_max     18
_diffrn_reflns_limit_l_min     -44
_diffrn_reflns_limit_l_max     45
_refine_special_details
;
Refinement of <i>F</i>^2^ against ALL reflections. The weighted <i>R</i>-factor
<i>wR</i> and goodness of fit <i>S</i> are based on <i>F</i>^2^, conventional
<i>R</i>-factors <i>R</i> are based on <i>F</i>, with <i>F</i> set to zero for
negative <i>F</i>^2^. The threshold expression of <i>F</i>^2^ >
2\s(<i>F</i>^2^) is used only for calculating <i>R</i>-factors(gt) <i>etc</i>.
and is not relevant to the choice of reflections for refinement.
<i>R</i>-factors based on <i>F</i>^2^ are statistically about twice as large
as those based on <i>F</i>, and <i>R</i>- factors based on ALL data will be
even larger.
;
_reflns_number_total     12467
_reflns_number_gt     9643
_reflns_threshold_expression     I>2\s(I)
_refine_ls_structure_factor_coef     Fsqd
_refine_ls_matrix_type     full
_refine_ls_R_factor_all     0.0928
_refine_ls_R_factor_gt     0.0691
_refine_ls_wR_factor_gt     0.1794
_refine_ls_wR_factor_ref     0.1968
_refine_ls_goodness_of_fit_ref     1.036
_refine_ls_restrained_S_all     1.056
_refine_ls_number_reflns     12467
_refine_ls_number_parameters     820
_refine_ls_number_restraints     110
_refine_ls_hydrogen_treatment     constr
_refine_ls_weighting_scheme     calc
_refine_ls_weighting_details
         'calc w=1/[\s^2^(Fo^2^)+(0.1202P)^2^+2.5012P] where P=(Fo^2^+2Fc^2^)/3'
_atom_sites_solution_hydrogens     geom
_atom_sites_solution_primary     direct
_atom_sites_solution_secondary     difmap
_refine_ls_shift/su_max     0.001
_refine_ls_shift/su_mean     0.000
_refine_diff_density_max     0.896
_refine_diff_density_min     -0.677
_refine_ls_extinction_method     'SHELXL97 (Sheldrick, 2008)'
_refine_ls_extinction_coef     0.0008(3)
_refine_ls_extinction_expression
                                  'Fc^*^=kFc[1+0.001xFc^2^\l^3^/sin(2\q)]^-1/4^'
_refine_ls_abs_structure_details     'Flack (1983), 5499 Friedel pairs'
_refine_ls_abs_structure_Flack     0.01(2)
loop_
    _atom_type_symbol
    _atom_type_description
    _atom_type_scat_dispersion_real
    _atom_type_scat_dispersion_imag
    _atom_type_scat_source
    'C' 'C' 0.0033 0.0016
                         'International Tables Vol C Tables 4.2.6.8 and 6.1.1.4'
    'H' 'H' 0.0000 0.0000
                         'International Tables Vol C Tables 4.2.6.8 and 6.1.1.4'
    'N' 'N' 0.0061 0.0033
                         'International Tables Vol C Tables 4.2.6.8 and 6.1.1.4'
    'O' 'O' 0.0106 0.0060
                         'International Tables Vol C Tables 4.2.6.8 and 6.1.1.4'
    'P' 'P' 0.1023 0.0942
                         'International Tables Vol C Tables 4.2.6.8 and 6.1.1.4'
    'Cl' 'Cl' 0.1484 0.1585
                         'International Tables Vol C Tables 4.2.6.8 and 6.1.1.4'
    'Fe' 'Fe' 0.3463 0.8444
                         'International Tables Vol C Tables 4.2.6.8 and 6.1.1.4'
_computing_data_collection     'APEX2 (Bruker, 2007)'
_computing_cell_refinement     'SAINT (Bruker, 2007)'
_computing_data_reduction     'SAINT (Bruker, 2007)'
_computing_structure_solution     'SHELXS97 (Sheldrick, 2008)'
_computing_structure_refinement     'SHELXL97 (Sheldrick, 2008)'
_computing_molecular_graphics     'ORETP-3 (Farrugia, 1997)'
_computing_publication_material     'pubCIF (Westrip, 2009)'
loop_
    _atom_site_type_symbol
    _atom_site_label
    _atom_site_fract_x
    _atom_site_fract_y
    _atom_site_fract_z
    _atom_site_U_iso_or_equiv
    _atom_site_adp_type
    _atom_site_calc_flag
    _atom_site_refinement_flags
    _atom_site_occupancy
    _atom_site_disorder_assembly
    _atom_site_disorder_group
    C C1 0.3022(4) 0.4030(3) 0.86152(14) 0.0348(12) Uani d . 1 . .
    C C2 0.3236(5) 0.4777(4) 0.83557(16) 0.0398(12) Uani d . 1 . .
    C C3 0.2628(6) 0.5532(4) 0.84174(19) 0.0558(17) Uani d . 1 . .
    H H3 0.2019 0.5557 0.8603 0.067 Uiso calc R 1 . .
    C C4 0.2895(7) 0.6270(4) 0.8209(2) 0.071(2) Uani d . 1 . .
    H H4 0.2496 0.6803 0.8260 0.085 Uiso calc R 1 . .
    C C5 0.3751(7) 0.6214(5) 0.7927(2) 0.067(2) Uani d . 1 . .
    H H5 0.3927 0.6709 0.7780 0.080 Uiso calc R 1 . .
    C C6 0.4335(6) 0.5457(4) 0.78609(18) 0.0535(16) Uani d . 1 . .
    H H6 0.4913 0.5426 0.7666 0.064 Uiso calc R 1 . .
    C C7 0.4099(5) 0.4708(4) 0.80771(14) 0.0398(12) Uani d . 1 . .
    C C8 0.1502(4) 0.3087(3) 0.89115(13) 0.0311(11) Uani d . 1 . .
    H H8 0.1944 0.3167 0.9151 0.037 Uiso calc R 1 . .
    C C9 0.0127(4) 0.3125(3) 0.89886(13) 0.0292(10) Uani d . 1 . .
    H H9 -0.0317 0.3013 0.8752 0.035 Uiso calc R 1 . .
    C C10 -0.0212(5) 0.2422(3) 0.92629(15) 0.0359(12) Uani d . 1 . .
    H H10A 0.0203 0.2536 0.9501 0.043 Uiso calc R 1 . .
    H H10B -0.1102 0.2439 0.9307 0.043 Uiso calc R 1 . .
    C C11 0.0139(5) 0.1532(3) 0.91265(16) 0.0383(12) Uani d . 1 . .
    H H11A -0.0357 0.1387 0.8907 0.046 Uiso calc R 1 . .
    H H11B -0.0044 0.1100 0.9321 0.046 Uiso calc R 1 . .
    C C12 0.1476(5) 0.1480(4) 0.90273(16) 0.0384(12) Uani d . 1 . .
    H H12A 0.1651 0.0911 0.8913 0.046 Uiso calc R 1 . .
    H H12B 0.1974 0.1531 0.9254 0.046 Uiso calc R 1 . .
    C C13 0.1821(5) 0.2198(3) 0.87601(15) 0.0372(12) Uani d . 1 . .
    H H13A 0.1388 0.2107 0.8523 0.045 Uiso calc R 1 . .
    H H13B 0.2707 0.2171 0.8710 0.045 Uiso calc R 1 . .
    C C14 0.8661(4) 0.4277(3) 0.90926(13) 0.0271(10) Uani d . 1 . .
    C C15 0.8451(4) 0.5177(3) 0.92230(13) 0.0275(10) Uani d . 1 . .
    C C16 0.9171(5) 0.5839(3) 0.90780(15) 0.0385(12) Uani d . 1 . .
    H H16 0.9811 0.5697 0.8912 0.046 Uiso calc R 1 . .
    C C17 0.8976(5) 0.6692(4) 0.91698(17) 0.0425(13) Uani d . 1 . .
    H H17 0.9486 0.7132 0.9071 0.051 Uiso calc R 1 . .
    C C18 0.8029(5) 0.6908(3) 0.94073(17) 0.0420(13) Uani d . 1 . .
    H H18 0.7885 0.7497 0.9469 0.050 Uiso calc R 1 . .
    C C19 0.7292(4) 0.6265(3) 0.95554(15) 0.0348(11) Uani d . 1 . .
    H H19 0.6645 0.6418 0.9717 0.042 Uiso calc R 1 . .
    C C20 0.7491(4) 0.5390(3) 0.94691(13) 0.0272(10) Uani d . 1 . .
    C C21 0.3980(5) 0.2834(4) 0.79526(14) 0.0370(12) Uani d . 1 . .
    C C22 0.2800(6) 0.2909(5) 0.78274(17) 0.0523(16) Uani d . 1 . .
    H H22 0.2456 0.3466 0.7788 0.063 Uiso calc R 1 . .
    C C23 0.2120(7) 0.2179(6) 0.77596(19) 0.067(2) Uani d . 1 . .
    H H23 0.1305 0.2235 0.7675 0.080 Uiso calc R 1 . .
    C C24 0.2604(7) 0.1373(5) 0.78130(18) 0.063(2) Uani d . 1 . .
    H H24 0.2135 0.0870 0.7761 0.076 Uiso calc R 1 . .
    C C25 0.3760(7) 0.1300(5) 0.79404(17) 0.0575(17) Uani d . 1 . .
    H H25 0.4091 0.0740 0.7981 0.069 Uiso calc R 1 . .
    C C26 0.4467(6) 0.2018(4) 0.80121(17) 0.0484(15) Uani d . 1 . .
    H H26 0.5277 0.1954 0.8101 0.058 Uiso calc R 1 . .
    C C27 0.5632(6) 0.3843(4) 0.75390(17) 0.0515(15) Uani d . 1 . .
    C C28 0.4870(8) 0.3819(5) 0.72211(17) 0.0629(18) Uani d . 1 . .
    H H28 0.4009 0.3799 0.7247 0.075 Uiso calc R 1 . .
    C C29 0.5387(10) 0.3824(5) 0.6877(2) 0.078(2) Uani d . 1 . .
    H H29 0.4870 0.3819 0.6667 0.094 Uiso calc R 1 . .
    C C30 0.6579(10) 0.3836(6) 0.6828(2) 0.082(2) Uani d . 1 . .
    H H30 0.6903 0.3834 0.6585 0.098 Uiso calc R 1 . .
    C C31 0.7384(9) 0.3851(8) 0.7137(2) 0.100(3) Uani d . 1 . .
    H H31 0.8242 0.3846 0.7103 0.120 Uiso calc R 1 . .
    C C32 0.6868(7) 0.3874(6) 0.74988(19) 0.076(2) Uani d . 1 . .
    H H32 0.7380 0.3909 0.7710 0.091 Uiso calc R 1 . .
    C C33 0.5714(4) 0.5073(3) 1.00510(13) 0.0284(10) Uani d . 1 . .
    C C34 0.4438(5) 0.5076(3) 1.00321(15) 0.0362(12) Uani d . 1 . .
    H H34 0.4013 0.4818 0.9832 0.043 Uiso calc R 1 . .
    C C35 0.3810(5) 0.5486(4) 1.03304(17) 0.0453(14) Uani d . 1 . .
    H H35 0.2945 0.5516 1.0328 0.054 Uiso calc R 1 . .
    C C36 0.4436(6) 0.5833(4) 1.06169(17) 0.0468(15) Uani d . 1 . .
    H H36 0.4003 0.6091 1.0816 0.056 Uiso calc R 1 . .
    C C37 0.5691(6) 0.5815(3) 1.06238(16) 0.0445(14) Uani d . 1 . .
    H H37 0.6114 0.6061 1.0827 0.053 Uiso calc R 1 . .
    C C38 0.6335(5) 0.5446(3) 1.03398(15) 0.0367(11) Uani d . 1 . .
    H H38 0.7200 0.5448 1.0343 0.044 Uiso calc R 1 . .
    C C39 0.7466(4) 0.3751(3) 0.98693(12) 0.0250(9) Uani d . 1 . .
    C C40 0.7016(4) 0.2908(3) 0.98801(13) 0.0273(10) Uani d . 1 . .
    H H40 0.6276 0.2771 0.9757 0.033 Uiso calc R 1 . .
    C C41 0.7653(4) 0.2262(3) 1.00714(14) 0.0301(10) Uani d . 1 . .
    H H41 0.7345 0.1687 1.0079 0.036 Uiso calc R 1 . .
    C C42 0.8727(4) 0.2465(3) 1.02483(14) 0.0321(11) Uani d . 1 . .
    H H42 0.9151 0.2034 1.0384 0.039 Uiso calc R 1 . .
    C C43 0.9184(4) 0.3294(3) 1.02275(13) 0.0330(11) Uani d . 1 . .
    H H43 0.9939 0.3420 1.0344 0.040 Uiso calc R 1 . .
    C C44 0.8582(4) 0.3948(3) 1.00422(13) 0.0290(10) Uani d . 1 . .
    H H44 0.8912 0.4516 1.0032 0.035 Uiso calc R 1 . .
    C C1S 0.6579(7) 0.5532(4) 0.85218(17) 0.0546(16) Uani d . 1 . .
    H H1S 0.7135 0.5172 0.8392 0.066 Uiso calc R 1 . .
    C C2S 0.5853(9) 0.6966(4) 0.8653(2) 0.075(2) Uani d . 1 . .
    H H2S1 0.5209 0.7172 0.8487 0.112 Uiso calc R 1 . .
    H H2S2 0.6338 0.7460 0.8738 0.112 Uiso calc R 1 . .
    H H2S3 0.5484 0.6674 0.8866 0.112 Uiso calc R 1 . .
    C C3S 0.7590(17) 0.6723(8) 0.8206(3) 0.162(7) Uani d . 1 . .
    H H3S1 0.8205 0.6275 0.8161 0.244 Uiso calc R 1 . .
    H H3S2 0.7977 0.7227 0.8321 0.244 Uiso calc R 1 . .
    H H3S3 0.7219 0.6895 0.7971 0.244 Uiso calc R 1 . .
    C C4S 0.5363(6) 0.1985(6) 0.89094(18) 0.0617(19) Uani d . 1 . .
    H H4S 0.4583 0.2126 0.8813 0.074 Uiso calc R 1 . .
    C C5S 0.4706(8) 0.0542(6) 0.8859(3) 0.087(3) Uani d . 1 . .
    H H5S1 0.4443 0.0230 0.9081 0.130 Uiso calc R 1 . .
    H H5S2 0.5028 0.0130 0.8679 0.130 Uiso calc R 1 . .
    H H5S3 0.4009 0.0850 0.8753 0.130 Uiso calc R 1 . .
    C C6S 0.6682(7) 0.0843(5) 0.9135(2) 0.076(2) Uani d . 1 . .
    H H6S1 0.7145 0.1340 0.9227 0.114 Uiso calc R 1 . .
    H H6S2 0.7185 0.0516 0.8960 0.114 Uiso calc R 1 . .
    H H6S3 0.6454 0.0468 0.9342 0.114 Uiso calc R 1 . .
    C C7S 0.7337(14) 0.0738(12) 0.7958(4) 0.073(4) Uani d P 0.50 . .
    H H7S 0.7310 0.0400 0.7738 0.087 Uiso calc PR 0.50 . .
    C C8S 0.8177(13) 0.2045(12) 0.8203(6) 0.088(6) Uani d P 0.50 . .
    H H8S1 0.8742 0.1824 0.8390 0.132 Uiso calc PR 0.50 . .
    H H8S2 0.7387 0.2167 0.8318 0.132 Uiso calc PR 0.50 . .
    H H8S3 0.8506 0.2578 0.8095 0.132 Uiso calc PR 0.50 . .
    C C9S 0.8683(14) 0.1656(15) 0.7617(5) 0.090(6) Uani d P 0.50 . .
    H H9S1 0.8114 0.1825 0.7421 0.136 Uiso calc PR 0.50 . .
    H H9S2 0.9158 0.1153 0.7536 0.136 Uiso calc PR 0.50 . .
    H H9S3 0.9234 0.2139 0.7670 0.136 Uiso calc PR 0.50 . .
    C C10S -0.0132(11) 0.3143(10) 0.6572(3) 0.072(4) Uani d PDU 0.50 . .
    H H10S 0.0234 0.2620 0.6654 0.087 Uiso calc PR 0.50 . .
    C C11S 0.0111(14) 0.4612(9) 0.6631(3) 0.073(5) Uani d PDU 0.50 . .
    H H11C -0.0497 0.4605 0.6433 0.110 Uiso calc PR 0.50 . .
    H H11D 0.0820 0.4952 0.6553 0.110 Uiso calc PR 0.50 . .
    H H11E -0.0245 0.4874 0.6853 0.110 Uiso calc PR 0.50 . .
    C C12S 0.1468(17) 0.3777(13) 0.6934(5) 0.211(17) Uani d PDU 0.50 . .
    H H12C 0.1209 0.3913 0.7187 0.317 Uiso calc PR 0.50 . .
    H H12D 0.2027 0.4227 0.6846 0.317 Uiso calc PR 0.50 . .
    H H12E 0.1883 0.3215 0.6931 0.317 Uiso calc PR 0.50 . .
    C C13S 0.1600(6) 0.5598(4) 0.96013(19) 0.0507(15) Uani d . 1 . .
    H H13S 0.0938 0.5719 0.9763 0.061 Uiso calc R 1 . .
    C C14S 0.2130(8) 0.7101(4) 0.9664(2) 0.0675(19) Uani d . 1 . .
    H H14A 0.1344 0.7110 0.9793 0.101 Uiso calc R 1 . .
    H H14B 0.2118 0.7522 0.9462 0.101 Uiso calc R 1 . .
    H H14C 0.2781 0.7251 0.9838 0.101 Uiso calc R 1 . .
    C C15S 0.3432(7) 0.6118(5) 0.92843(18) 0.0641(18) Uani d . 1 . .
    H H15A 0.3502 0.5508 0.9214 0.096 Uiso calc R 1 . .
    H H15B 0.4160 0.6292 0.9423 0.096 Uiso calc R 1 . .
    H H15C 0.3359 0.6476 0.9062 0.096 Uiso calc R 1 . .
    Cl Cl1 0.50260(15) 0.85461(10) 0.94046(5) 0.0593(4) Uani d U 1 . .
    Cl Cl2 0.9939(3) 0.4579(3) 0.78860(11) 0.0913(10) Uani d PDU 0.75 . .
    Fe Fe1 0.58549(6) 0.38649(5) 0.885291(19) 0.02820(18) Uani d . 1 . .
    N N1 0.1873(4) 0.3786(3) 0.86586(11) 0.0339(9) Uani d . 1 . .
    H H1N 0.1305 0.4054 0.8531 0.041 Uiso calc R 1 . .
    N N2 0.9789(3) 0.3981(3) 0.91209(11) 0.0281(8) Uani d . 1 . .
    H H2N 1.0350 0.4311 0.9223 0.034 Uiso calc R 1 . .
    Cl Cl2B 0.9774(11) 0.5106(10) 0.7963(4) 0.110(3) Uani d PDU 0.25 . .
    N N1S 0.6622(7) 0.6372(4) 0.84593(15) 0.0696(18) Uani d . 1 . .
    N N2S 0.5616(7) 0.1139(4) 0.89539(18) 0.0749(19) Uani d . 1 . .
    N N3S 0.8031(10) 0.1444(9) 0.7934(3) 0.062(3) Uani d P 0.50 . .
    N N4S 0.0485(10) 0.3745(7) 0.6712(2) 0.058(3) Uani d PDU 0.50 . .
    N N5S 0.2350(5) 0.6237(3) 0.95160(14) 0.0476(12) Uani d . 1 . .
    O O1 0.5973(3) 0.3611(3) 0.82730(10) 0.0453(9) Uani d . 1 . .
    O O2 0.3882(3) 0.3688(3) 0.87832(10) 0.0365(8) Uani d . 1 . .
    O O3 0.5607(3) 0.4197(2) 0.94070(9) 0.0315(8) Uani d . 1 . .
    O O4 0.7818(3) 0.3839(2) 0.89566(9) 0.0336(8) Uani d . 1 . .
    O O1A 0.4093(5) 0.8463(4) 0.91396(16) 0.0812(16) Uani d U 1 . .
    O O2A 0.5138(5) 0.7759(3) 0.96162(16) 0.0766(15) Uani d U 1 . .
    O O3A 0.4698(7) 0.9222(4) 0.96452(19) 0.105(2) Uani d U 1 . .
    O O4A 0.6165(5) 0.8726(3) 0.9218(2) 0.095(2) Uani d U 1 . .
    O O5A 0.9724(9) 0.3674(6) 0.7799(4) 0.139(4) Uani d PDU 0.75 . .
    O O6A 0.9855(6) 0.4607(5) 0.82655(17) 0.112(2) Uani d U 1 . .
    O O7A 0.9060(7) 0.5084(5) 0.7701(2) 0.117(2) Uani d U 1 . .
    O O8A 1.1074(7) 0.4787(6) 0.7775(3) 0.130(2) Uani d DU 1 . .
    O O9A 0.990(3) 0.5906(16) 0.8090(8) 0.111(9) Uani d PU 0.25 . .
    O O1S 0.5875(3) 0.5186(2) 0.87352(9) 0.0377(8) Uani d . 1 . .
    O O2S 0.6001(4) 0.2549(3) 0.89770(12) 0.0531(11) Uani d . 1 . .
    O O3S 0.6748(11) 0.0458(9) 0.8204(3) 0.085(3) Uani d P 0.50 . .
    O O4S -0.0973(11) 0.2932(8) 0.6382(3) 0.092(4) Uani d PDU 0.50 . .
    O O5S 0.1713(4) 0.4836(3) 0.94803(15) 0.0652(13) Uani d . 1 . .
    P P1 0.50025(13) 0.37469(10) 0.79961(4) 0.0402(3) Uani d . 1 . .
    P P2 0.65128(10) 0.45737(8) 0.96670(3) 0.0258(3) Uani d . 1 . .
loop_
    _atom_site_aniso_label
    _atom_site_aniso_U_11
    _atom_site_aniso_U_22
    _atom_site_aniso_U_33
    _atom_site_aniso_U_12
    _atom_site_aniso_U_13
    _atom_site_aniso_U_23
    C1 0.034(3) 0.032(3) 0.039(3) -0.005(2) 0.009(2) -0.008(2)
    C2 0.037(3) 0.031(3) 0.051(3) -0.002(2) 0.004(2) 0.000(3)
    C3 0.058(4) 0.036(4) 0.073(4) -0.001(3) 0.023(3) 0.007(3)
    C4 0.078(5) 0.032(4) 0.102(6) 0.009(3) 0.019(4) 0.012(4)
    C5 0.078(5) 0.043(4) 0.080(5) -0.005(4) 0.021(4) 0.021(4)
    C6 0.058(4) 0.043(4) 0.059(4) -0.010(3) 0.022(3) 0.003(3)
    C7 0.047(3) 0.036(3) 0.037(3) -0.005(3) 0.003(2) 0.001(2)
    C8 0.025(2) 0.034(3) 0.035(3) 0.002(2) -0.001(2) 0.003(2)
    C9 0.028(2) 0.027(3) 0.033(2) 0.002(2) 0.0004(19) -0.001(2)
    C10 0.030(2) 0.035(3) 0.043(3) -0.004(2) 0.007(2) 0.002(2)
    C11 0.042(3) 0.029(3) 0.044(3) 0.000(2) -0.003(2) 0.001(2)
    C12 0.040(3) 0.027(3) 0.048(3) 0.005(2) 0.000(2) -0.005(2)
    C13 0.036(3) 0.032(3) 0.044(3) 0.009(2) 0.005(2) 0.003(2)
    C14 0.023(2) 0.028(3) 0.030(2) -0.0010(19) 0.0018(19) 0.005(2)
    C15 0.024(2) 0.026(3) 0.032(2) -0.0004(19) 0.0040(19) 0.005(2)
    C16 0.033(2) 0.031(3) 0.051(3) 0.004(2) 0.011(2) 0.005(2)
    C17 0.042(3) 0.025(3) 0.060(3) -0.004(2) 0.008(3) 0.006(3)
    C18 0.045(3) 0.017(3) 0.064(4) 0.003(2) 0.008(3) 0.002(3)
    C19 0.032(2) 0.025(3) 0.047(3) 0.000(2) 0.003(2) 0.007(2)
    C20 0.026(2) 0.018(2) 0.038(2) -0.0020(19) 0.0053(19) 0.003(2)
    C21 0.041(3) 0.036(3) 0.034(3) -0.003(2) 0.003(2) -0.003(2)
    C22 0.062(4) 0.050(4) 0.044(3) -0.015(3) 0.003(3) -0.012(3)
    C23 0.068(4) 0.076(6) 0.055(4) -0.024(4) -0.003(3) -0.016(4)
    C24 0.084(5) 0.058(5) 0.048(4) -0.034(4) 0.015(3) -0.013(3)
    C25 0.083(5) 0.041(4) 0.048(3) -0.011(3) 0.011(3) -0.005(3)
    C26 0.050(3) 0.046(4) 0.049(3) -0.002(3) 0.010(3) -0.001(3)
    C27 0.071(4) 0.033(3) 0.050(3) 0.003(3) 0.015(3) -0.005(3)
    C28 0.095(5) 0.049(4) 0.045(3) -0.013(4) 0.007(3) 0.006(3)
    C29 0.136(8) 0.042(4) 0.056(4) -0.023(5) 0.014(4) -0.010(4)
    C30 0.121(7) 0.063(5) 0.061(4) 0.013(6) 0.023(5) -0.006(4)
    C31 0.093(6) 0.139(10) 0.068(5) 0.017(7) 0.038(5) 0.022(6)
    C32 0.069(5) 0.105(7) 0.054(4) -0.004(5) 0.025(3) 0.002(5)
    C33 0.032(2) 0.019(2) 0.035(2) 0.0056(19) 0.010(2) 0.008(2)
    C34 0.036(3) 0.029(3) 0.043(3) 0.006(2) 0.006(2) 0.010(2)
    C35 0.039(3) 0.037(3) 0.060(4) 0.018(2) 0.014(3) 0.015(3)
    C36 0.069(4) 0.028(3) 0.044(3) 0.014(3) 0.015(3) 0.010(3)
    C37 0.067(4) 0.020(3) 0.047(3) 0.006(3) 0.000(3) -0.003(2)
    C38 0.040(3) 0.023(2) 0.047(3) 0.001(2) 0.003(2) -0.004(2)
    C39 0.023(2) 0.021(2) 0.031(2) 0.0029(18) 0.0029(17) 0.003(2)
    C40 0.024(2) 0.022(2) 0.036(3) 0.0026(18) -0.0012(19) 0.003(2)
    C41 0.033(2) 0.018(2) 0.039(3) 0.0000(19) 0.004(2) 0.004(2)
    C42 0.026(2) 0.031(3) 0.039(3) 0.007(2) 0.0063(19) 0.010(2)
    C43 0.024(2) 0.033(3) 0.042(3) 0.003(2) -0.011(2) -0.004(2)
    C44 0.029(2) 0.022(2) 0.036(2) 0.000(2) -0.0024(19) -0.003(2)
    C1S 0.075(4) 0.046(4) 0.043(3) -0.012(3) 0.001(3) 0.001(3)
    C2S 0.120(6) 0.030(4) 0.074(5) -0.011(4) -0.018(5) 0.008(4)
    C3S 0.293(19) 0.112(10) 0.082(7) -0.093(12) 0.047(10) 0.022(7)
    C4S 0.045(3) 0.090(6) 0.050(4) 0.008(4) -0.009(3) 0.006(4)
    C5S 0.086(5) 0.081(6) 0.094(6) 0.028(5) -0.019(5) 0.001(5)
    C6S 0.074(5) 0.066(5) 0.089(5) -0.029(4) 0.024(4) -0.027(5)
    C7S 0.058(8) 0.099(14) 0.061(9) -0.007(9) 0.004(7) -0.003(9)
    C8S 0.047(8) 0.094(13) 0.124(14) 0.032(8) -0.027(9) -0.042(12)
    C9S 0.058(8) 0.138(18) 0.075(10) -0.026(10) 0.008(8) -0.036(11)
    C10S 0.099(9) 0.083(9) 0.036(6) 0.057(8) -0.012(6) -0.012(6)
    C11S 0.076(9) 0.101(12) 0.044(7) -0.007(9) 0.021(7) 0.049(8)
    C12S 0.25(3) 0.079(15) 0.31(3) 0.088(18) -0.19(3) -0.12(2)
    C13S 0.043(3) 0.038(4) 0.071(4) 0.001(3) -0.021(3) -0.006(3)
    C14S 0.088(5) 0.036(4) 0.079(5) 0.002(3) 0.009(4) -0.012(4)
    C15S 0.087(5) 0.051(4) 0.054(4) 0.005(4) 0.002(4) 0.005(4)
    Cl1 0.0557(9) 0.0319(8) 0.0903(12) 0.0051(7) -0.0153(9) -0.0077(8)
    Cl2 0.0628(16) 0.104(3) 0.107(2) -0.0066(18) -0.0185(16) 0.028(2)
    Fe1 0.0276(3) 0.0214(3) 0.0356(3) -0.0015(3) 0.0017(3) 0.0005(3)
    N1 0.032(2) 0.031(2) 0.039(2) 0.0011(18) 0.0006(17) 0.005(2)
    N2 0.0216(18) 0.026(2) 0.037(2) -0.0006(16) 0.0002(15) -0.0010(18)
    Cl2B 0.103(5) 0.115(5) 0.111(5) 0.028(5) -0.023(4) 0.018(5)
    N1S 0.124(5) 0.038(3) 0.046(3) -0.025(3) 0.014(3) 0.007(3)
    N2S 0.118(5) 0.031(3) 0.075(4) 0.028(4) -0.008(4) 0.007(3)
    N3S 0.048(6) 0.088(9) 0.050(6) 0.000(6) -0.004(5) -0.009(6)
    N4S 0.107(8) 0.054(7) 0.013(4) 0.052(6) -0.001(4) -0.001(4)
    N5S 0.056(3) 0.031(3) 0.055(3) 0.002(2) -0.009(2) -0.006(2)
    O1 0.046(2) 0.045(2) 0.045(2) -0.0051(18) 0.0048(18) -0.0127(18)
    O2 0.0233(15) 0.043(2) 0.0430(19) -0.0015(14) -0.0017(14) -0.0011(17)
    O3 0.0261(16) 0.0281(18) 0.0402(18) 0.0027(13) 0.0025(14) 0.0031(16)
    O4 0.0277(15) 0.0276(18) 0.0455(19) 0.0006(15) 0.0011(14) 0.0009(17)
    O1A 0.078(3) 0.066(3) 0.099(4) -0.015(3) -0.027(3) 0.024(3)
    O2A 0.091(4) 0.039(3) 0.100(4) 0.016(3) -0.018(3) 0.006(3)
    O3A 0.156(6) 0.054(3) 0.105(4) 0.052(4) -0.033(4) -0.029(3)
    O4A 0.059(3) 0.041(3) 0.186(7) 0.000(2) 0.014(4) 0.002(4)
    O5A 0.112(7) 0.071(6) 0.232(13) -0.002(5) -0.055(8) -0.027(7)
    O6A 0.103(4) 0.155(5) 0.077(3) 0.025(4) -0.014(3) 0.050(4)
    O7A 0.103(4) 0.129(5) 0.119(4) 0.024(4) -0.043(4) 0.025(4)
    O8A 0.093(4) 0.133(5) 0.164(5) 0.009(4) -0.001(4) -0.017(5)
    O9A 0.14(2) 0.065(16) 0.13(2) 0.018(15) 0.002(18) -0.053(15)
    O1S 0.0430(19) 0.032(2) 0.0384(18) -0.0045(17) -0.0060(17) 0.0061(16)
    O2S 0.062(3) 0.031(2) 0.066(3) -0.018(2) 0.015(2) -0.004(2)
    O3S 0.089(8) 0.100(9) 0.068(6) -0.012(7) 0.003(6) -0.004(7)
    O4S 0.099(8) 0.079(8) 0.098(8) 0.008(7) 0.030(7) 0.010(7)
    O5S 0.050(2) 0.040(3) 0.106(4) 0.000(2) -0.026(2) -0.024(3)
    P1 0.0423(7) 0.0364(8) 0.0421(7) -0.0046(6) 0.0086(6) -0.0012(7)
    P2 0.0226(5) 0.0194(6) 0.0353(6) 0.0015(5) 0.0030(5) 0.0031(5)
_geom_special_details
;
All s.u.'s (except the s.u. in the dihedral angle between two l.s. planes) are
estimated using the full covariance matrix. The cell s.u.'s are taken into
account individually in the estimation of s.u.'s in distances, angles and
torsion angles; correlations between s.u.'s in cell parameters are only used
when they are defined by crystal symmetry. An approximate (isotropic)
treatment of cell s.u.'s is used for estimating s.u.'s involving l.s. planes.
;
loop_
    _geom_bond_atom_site_label_1
    _geom_bond_atom_site_label_2
    _geom_bond_site_symmetry_2
    _geom_bond_distance
    _geom_bond_publ_flag
    C1 O2 . 1.241(6) ?
    C1 N1 . 1.325(6) ?
    C1 C2 . 1.506(8) ?
    C2 C3 . 1.361(8) ?
    C2 C7 . 1.388(8) ?
    C3 C4 . 1.397(9) ?
    C3 H3 . 0.9500 ?
    C4 C5 . 1.390(10) ?
    C4 H4 . 0.9500 ?
    C5 C6 . 1.355(10) ?
    C5 H5 . 0.9500 ?
    C6 C7 . 1.421(8) ?
    C6 H6 . 0.9500 ?
    C7 P1 . 1.808(6) ?
    C8 N1 . 1.474(6) ?
    C8 C13 . 1.519(7) ?
    C8 C9 . 1.536(6) ?
    C8 H8 . 1.0000 ?
    C9 N2 1_455 1.454(6) ?
    C9 C10 . 1.518(7) ?
    C9 H9 . 1.0000 ?
    C10 C11 . 1.510(8) ?
    C10 H10A . 0.9900 ?
    C10 H10B . 0.9900 ?
    C11 C12 . 1.513(8) ?
    C11 H11A . 0.9900 ?
    C11 H11B . 0.9900 ?
    C12 C13 . 1.518(8) ?
    C12 H12A . 0.9900 ?
    C12 H12B . 0.9900 ?
    C13 H13A . 0.9900 ?
    C13 H13B . 0.9900 ?
    C14 O4 . 1.247(6) ?
    C14 N2 . 1.323(6) ?
    C14 C15 . 1.485(7) ?
    C15 C16 . 1.394(7) ?
    C15 C20 . 1.419(6) ?
    C16 C17 . 1.376(8) ?
    C16 H16 . 0.9500 ?
    C17 C18 . 1.389(8) ?
    C17 H17 . 0.9500 ?
    C18 C19 . 1.388(7) ?
    C18 H18 . 0.9500 ?
    C19 C20 . 1.403(7) ?
    C19 H19 . 0.9500 ?
    C20 P2 . 1.804(5) ?
    C21 C22 . 1.377(9) ?
    C21 C26 . 1.386(8) ?
    C21 P1 . 1.808(6) ?
    C22 C23 . 1.375(10) ?
    C22 H22 . 0.9500 ?
    C23 C24 . 1.367(11) ?
    C23 H23 . 0.9500 ?
    C24 C25 . 1.354(11) ?
    C24 H24 . 0.9500 ?
    C25 C26 . 1.378(9) ?
    C25 H25 . 0.9500 ?
    C26 H26 . 0.9500 ?
    C27 C32 . 1.365(10) ?
    C27 C28 . 1.423(10) ?
    C27 P1 . 1.800(6) ?
    C28 C29 . 1.368(10) ?
    C28 H28 . 0.9500 ?
    C29 C30 . 1.321(13) ?
    C29 H29 . 0.9500 ?
    C30 C31 . 1.424(13) ?
    C30 H30 . 0.9500 ?
    C31 C32 . 1.429(10) ?
    C31 H31 . 0.9500 ?
    C32 H32 . 0.9500 ?
    C33 C38 . 1.375(7) ?
    C33 C34 . 1.402(7) ?
    C33 P2 . 1.816(5) ?
    C34 C35 . 1.430(8) ?
    C34 H34 . 0.9500 ?
    C35 C36 . 1.354(9) ?
    C35 H35 . 0.9500 ?
    C36 C37 . 1.378(9) ?
    C36 H36 . 0.9500 ?
    C37 C38 . 1.372(8) ?
    C37 H37 . 0.9500 ?
    C38 H38 . 0.9500 ?
    C39 C40 . 1.392(7) ?
    C39 C44 . 1.408(6) ?
    C39 P2 . 1.801(5) ?
    C40 C41 . 1.401(6) ?
    C40 H40 . 0.9500 ?
    C41 C42 . 1.378(7) ?
    C41 H41 . 0.9500 ?
    C42 C43 . 1.377(7) ?
    C42 H42 . 0.9500 ?
    C43 C44 . 1.381(7) ?
    C43 H43 . 0.9500 ?
    C44 H44 . 0.9500 ?
    C1S O1S . 1.216(7) ?
    C1S N1S . 1.318(9) ?
    C1S H1S . 0.9500 ?
    C2S N1S . 1.431(10) ?
    C2S H2S1 . 0.9800 ?
    C2S H2S2 . 0.9800 ?
    C2S H2S3 . 0.9800 ?
    C3S N1S . 1.503(13) ?
    C3S H3S1 . 0.9800 ?
    C3S H3S2 . 0.9800 ?
    C3S H3S3 . 0.9800 ?
    C4S O2S . 1.144(8) ?
    C4S N2S . 1.344(10) ?
    C4S H4S . 0.9500 ?
    C5S N2S . 1.401(11) ?
    C5S H5S1 . 0.9800 ?
    C5S H5S2 . 0.9800 ?
    C5S H5S3 . 0.9800 ?
    C6S N2S . 1.416(11) ?
    C6S H6S1 . 0.9800 ?
    C6S H6S2 . 0.9800 ?
    C6S H6S3 . 0.9800 ?
    C7S O3S . 1.185(17) ?
    C7S N3S . 1.33(2) ?
    C7S H7S . 0.9500 ?
    C8S N3S . 1.35(2) ?
    C8S H8S1 . 0.9800 ?
    C8S H8S2 . 0.9800 ?
    C8S H8S3 . 0.9800 ?
    C9S N3S . 1.39(2) ?
    C9S H9S1 . 0.9800 ?
    C9S H9S2 . 0.9800 ?
    C9S H9S3 . 0.9800 ?
    C10S O4S . 1.196(14) ?
    C10S N4S . 1.256(14) ?
    C10S H10S . 0.9500 ?
    C11S N4S . 1.431(14) ?
    C11S H11C . 0.9800 ?
    C11S H11D . 0.9800 ?
    C11S H11E . 0.9800 ?
    C12S N4S . 1.347(16) ?
    C12S H12C . 0.9800 ?
    C12S H12D . 0.9800 ?
    C12S H12E . 0.9800 ?
    C13S O5S . 1.262(7) ?
    C13S N5S . 1.322(8) ?
    C13S H13S . 0.9500 ?
    C14S N5S . 1.457(8) ?
    C14S H14A . 0.9800 ?
    C14S H14B . 0.9800 ?
    C14S H14C . 0.9800 ?
    C15S N5S . 1.466(9) ?
    C15S H15A . 0.9800 ?
    C15S H15B . 0.9800 ?
    C15S H15C . 0.9800 ?
    Cl1 O3A . 1.406(6) ?
    Cl1 O1A . 1.410(5) ?
    Cl1 O2A . 1.442(5) ?
    Cl1 O4A . 1.447(6) ?
    Cl2 Cl2B . 0.878(14) ?
    Cl2 O8A . 1.347(8) ?
    Cl2 O6A . 1.378(7) ?
    Cl2 O7A . 1.409(7) ?
    Cl2 O5A . 1.453(9) ?
    Fe1 O1S . 2.084(4) ?
    Fe1 O2S . 2.087(4) ?
    Fe1 O3 . 2.089(3) ?
    Fe1 O1 . 2.140(4) ?
    Fe1 O4 . 2.187(3) ?
    Fe1 O2 . 2.197(3) ?
    N1 H1N . 0.8800 ?
    N2 C9 1_655 1.454(6) ?
    N2 H2N . 0.8800 ?
    Cl2B O7A . 1.229(14) ?
    Cl2B O9A . 1.32(3) ?
    Cl2B O6A . 1.344(14) ?
    Cl2B O8A . 1.656(13) ?
    O1 P1 . 1.478(4) ?
    O3 P2 . 1.488(4) ?
loop_
    _geom_angle_atom_site_label_1
    _geom_angle_atom_site_label_2
    _geom_angle_atom_site_label_3
    _geom_angle_site_symmetry_1
    _geom_angle_site_symmetry_3
    _geom_angle
    _geom_angle_publ_flag
    O2 C1 N1 . . 122.9(5) ?
    O2 C1 C2 . . 120.9(4) ?
    N1 C1 C2 . . 116.1(5) ?
    C3 C2 C7 . . 121.3(5) ?
    C3 C2 C1 . . 118.5(5) ?
    C7 C2 C1 . . 120.1(5) ?
    C2 C3 C4 . . 120.5(6) ?
    C2 C3 H3 . . 119.8 ?
    C4 C3 H3 . . 119.8 ?
    C5 C4 C3 . . 119.2(7) ?
    C5 C4 H4 . . 120.4 ?
    C3 C4 H4 . . 120.4 ?
    C6 C5 C4 . . 120.2(6) ?
    C6 C5 H5 . . 119.9 ?
    C4 C5 H5 . . 119.9 ?
    C5 C6 C7 . . 121.3(6) ?
    C5 C6 H6 . . 119.4 ?
    C7 C6 H6 . . 119.4 ?
    C2 C7 C6 . . 117.5(5) ?
    C2 C7 P1 . . 123.7(4) ?
    C6 C7 P1 . . 118.6(4) ?
    N1 C8 C13 . . 112.0(4) ?
    N1 C8 C9 . . 110.8(4) ?
    C13 C8 C9 . . 109.1(4) ?
    N1 C8 H8 . . 108.3 ?
    C13 C8 H8 . . 108.3 ?
    C9 C8 H8 . . 108.3 ?
    N2 C9 C10 1_455 . 111.9(4) ?
    N2 C9 C8 1_455 . 110.2(4) ?
    C10 C9 C8 . . 109.4(4) ?
    N2 C9 H9 1_455 . 108.4 ?
    C10 C9 H9 . . 108.4 ?
    C8 C9 H9 . . 108.4 ?
    C11 C10 C9 . . 112.0(4) ?
    C11 C10 H10A . . 109.2 ?
    C9 C10 H10A . . 109.2 ?
    C11 C10 H10B . . 109.2 ?
    C9 C10 H10B . . 109.2 ?
    H10A C10 H10B . . 107.9 ?
    C10 C11 C12 . . 111.9(4) ?
    C10 C11 H11A . . 109.2 ?
    C12 C11 H11A . . 109.2 ?
    C10 C11 H11B . . 109.2 ?
    C12 C11 H11B . . 109.2 ?
    H11A C11 H11B . . 107.9 ?
    C11 C12 C13 . . 110.8(4) ?
    C11 C12 H12A . . 109.5 ?
    C13 C12 H12A . . 109.5 ?
    C11 C12 H12B . . 109.5 ?
    C13 C12 H12B . . 109.5 ?
    H12A C12 H12B . . 108.1 ?
    C12 C13 C8 . . 111.8(4) ?
    C12 C13 H13A . . 109.3 ?
    C8 C13 H13A . . 109.3 ?
    C12 C13 H13B . . 109.3 ?
    C8 C13 H13B . . 109.3 ?
    H13A C13 H13B . . 107.9 ?
    O4 C14 N2 . . 122.5(5) ?
    O4 C14 C15 . . 121.2(4) ?
    N2 C14 C15 . . 116.3(4) ?
    C16 C15 C20 . . 119.1(5) ?
    C16 C15 C14 . . 118.5(4) ?
    C20 C15 C14 . . 122.2(4) ?
    C17 C16 C15 . . 121.5(5) ?
    C17 C16 H16 . . 119.2 ?
    C15 C16 H16 . . 119.2 ?
    C16 C17 C18 . . 119.7(5) ?
    C16 C17 H17 . . 120.1 ?
    C18 C17 H17 . . 120.1 ?
    C19 C18 C17 . . 120.2(5) ?
    C19 C18 H18 . . 119.9 ?
    C17 C18 H18 . . 119.9 ?
    C18 C19 C20 . . 120.8(5) ?
    C18 C19 H19 . . 119.6 ?
    C20 C19 H19 . . 119.6 ?
    C19 C20 C15 . . 118.6(4) ?
    C19 C20 P2 . . 119.4(3) ?
    C15 C20 P2 . . 121.9(4) ?
    C22 C21 C26 . . 119.4(6) ?
    C22 C21 P1 . . 123.1(5) ?
    C26 C21 P1 . . 117.1(4) ?
    C23 C22 C21 . . 120.0(7) ?
    C23 C22 H22 . . 120.0 ?
    C21 C22 H22 . . 120.0 ?
    C24 C23 C22 . . 120.7(7) ?
    C24 C23 H23 . . 119.6 ?
    C22 C23 H23 . . 119.6 ?
    C25 C24 C23 . . 119.2(7) ?
    C25 C24 H24 . . 120.4 ?
    C23 C24 H24 . . 120.4 ?
    C24 C25 C26 . . 121.6(7) ?
    C24 C25 H25 . . 119.2 ?
    C26 C25 H25 . . 119.2 ?
    C25 C26 C21 . . 119.0(6) ?
    C25 C26 H26 . . 120.5 ?
    C21 C26 H26 . . 120.5 ?
    C32 C27 C28 . . 119.9(6) ?
    C32 C27 P1 . . 118.8(5) ?
    C28 C27 P1 . . 121.1(5) ?
    C29 C28 C27 . . 119.5(8) ?
    C29 C28 H28 . . 120.3 ?
    C27 C28 H28 . . 120.3 ?
    C30 C29 C28 . . 122.3(9) ?
    C30 C29 H29 . . 118.9 ?
    C28 C29 H29 . . 118.9 ?
    C29 C30 C31 . . 120.5(8) ?
    C29 C30 H30 . . 119.7 ?
    C31 C30 H30 . . 119.7 ?
    C30 C31 C32 . . 118.4(8) ?
    C30 C31 H31 . . 120.8 ?
    C32 C31 H31 . . 120.8 ?
    C27 C32 C31 . . 119.4(8) ?
    C27 C32 H32 . . 120.3 ?
    C31 C32 H32 . . 120.3 ?
    C38 C33 C34 . . 122.1(5) ?
    C38 C33 P2 . . 121.4(4) ?
    C34 C33 P2 . . 116.5(4) ?
    C33 C34 C35 . . 116.5(5) ?
    C33 C34 H34 . . 121.8 ?
    C35 C34 H34 . . 121.8 ?
    C36 C35 C34 . . 120.6(5) ?
    C36 C35 H35 . . 119.7 ?
    C34 C35 H35 . . 119.7 ?
    C35 C36 C37 . . 120.9(6) ?
    C35 C36 H36 . . 119.6 ?
    C37 C36 H36 . . 119.6 ?
    C38 C37 C36 . . 120.6(6) ?
    C38 C37 H37 . . 119.7 ?
    C36 C37 H37 . . 119.7 ?
    C37 C38 C33 . . 119.3(5) ?
    C37 C38 H38 . . 120.4 ?
    C33 C38 H38 . . 120.4 ?
    C40 C39 C44 . . 119.8(4) ?
    C40 C39 P2 . . 117.7(3) ?
    C44 C39 P2 . . 122.2(4) ?
    C39 C40 C41 . . 120.2(4) ?
    C39 C40 H40 . . 119.9 ?
    C41 C40 H40 . . 119.9 ?
    C42 C41 C40 . . 119.6(5) ?
    C42 C41 H41 . . 120.2 ?
    C40 C41 H41 . . 120.2 ?
    C43 C42 C41 . . 119.8(5) ?
    C43 C42 H42 . . 120.1 ?
    C41 C42 H42 . . 120.1 ?
    C42 C43 C44 . . 122.2(4) ?
    C42 C43 H43 . . 118.9 ?
    C44 C43 H43 . . 118.9 ?
    C43 C44 C39 . . 118.3(5) ?
    C43 C44 H44 . . 120.8 ?
    C39 C44 H44 . . 120.8 ?
    O1S C1S N1S . . 124.3(7) ?
    O1S C1S H1S . . 117.8 ?
    N1S C1S H1S . . 117.8 ?
    N1S C2S H2S1 . . 109.5 ?
    N1S C2S H2S2 . . 109.5 ?
    H2S1 C2S H2S2 . . 109.5 ?
    N1S C2S H2S3 . . 109.5 ?
    H2S1 C2S H2S3 . . 109.5 ?
    H2S2 C2S H2S3 . . 109.5 ?
    N1S C3S H3S1 . . 109.5 ?
    N1S C3S H3S2 . . 109.5 ?
    H3S1 C3S H3S2 . . 109.5 ?
    N1S C3S H3S3 . . 109.5 ?
    H3S1 C3S H3S3 . . 109.5 ?
    H3S2 C3S H3S3 . . 109.5 ?
    O2S C4S N2S . . 126.1(7) ?
    O2S C4S H4S . . 117.0 ?
    N2S C4S H4S . . 117.0 ?
    N2S C5S H5S1 . . 109.5 ?
    N2S C5S H5S2 . . 109.5 ?
    H5S1 C5S H5S2 . . 109.5 ?
    N2S C5S H5S3 . . 109.5 ?
    H5S1 C5S H5S3 . . 109.5 ?
    H5S2 C5S H5S3 . . 109.5 ?
    N2S C6S H6S1 . . 109.5 ?
    N2S C6S H6S2 . . 109.5 ?
    H6S1 C6S H6S2 . . 109.5 ?
    N2S C6S H6S3 . . 109.5 ?
    H6S1 C6S H6S3 . . 109.5 ?
    H6S2 C6S H6S3 . . 109.5 ?
    O3S C7S N3S . . 131.2(16) ?
    O3S C7S H7S . . 114.4 ?
    N3S C7S H7S . . 114.4 ?
    N3S C8S H8S1 . . 109.5 ?
    N3S C8S H8S2 . . 109.5 ?
    H8S1 C8S H8S2 . . 109.5 ?
    N3S C8S H8S3 . . 109.5 ?
    H8S1 C8S H8S3 . . 109.5 ?
    H8S2 C8S H8S3 . . 109.5 ?
    N3S C9S H9S1 . . 109.5 ?
    N3S C9S H9S2 . . 109.5 ?
    H9S1 C9S H9S2 . . 109.5 ?
    N3S C9S H9S3 . . 109.5 ?
    H9S1 C9S H9S3 . . 109.5 ?
    H9S2 C9S H9S3 . . 109.5 ?
    O4S C10S N4S . . 148.1(15) ?
    O4S C10S H10S . . 106.0 ?
    N4S C10S H10S . . 106.0 ?
    N4S C11S H11C . . 109.5 ?
    N4S C11S H11D . . 109.5 ?
    H11C C11S H11D . . 109.5 ?
    N4S C11S H11E . . 109.5 ?
    H11C C11S H11E . . 109.5 ?
    H11D C11S H11E . . 109.5 ?
    N4S C12S H12C . . 109.5 ?
    N4S C12S H12D . . 109.5 ?
    H12C C12S H12D . . 109.5 ?
    N4S C12S H12E . . 109.5 ?
    H12C C12S H12E . . 109.5 ?
    H12D C12S H12E . . 109.5 ?
    O5S C13S N5S . . 123.6(6) ?
    O5S C13S H13S . . 118.2 ?
    N5S C13S H13S . . 118.2 ?
    N5S C14S H14A . . 109.5 ?
    N5S C14S H14B . . 109.5 ?
    H14A C14S H14B . . 109.5 ?
    N5S C14S H14C . . 109.5 ?
    H14A C14S H14C . . 109.5 ?
    H14B C14S H14C . . 109.5 ?
    N5S C15S H15A . . 109.5 ?
    N5S C15S H15B . . 109.5 ?
    H15A C15S H15B . . 109.5 ?
    N5S C15S H15C . . 109.5 ?
    H15A C15S H15C . . 109.5 ?
    H15B C15S H15C . . 109.5 ?
    O3A Cl1 O1A . . 107.6(4) ?
    O3A Cl1 O2A . . 108.6(4) ?
    O1A Cl1 O2A . . 110.3(3) ?
    O3A Cl1 O4A . . 111.5(4) ?
    O1A Cl1 O4A . . 109.1(4) ?
    O2A Cl1 O4A . . 109.6(4) ?
    Cl2B Cl2 O8A . . 93.7(10) ?
    Cl2B Cl2 O6A . . 69.1(10) ?
    O8A Cl2 O6A . . 110.7(5) ?
    Cl2B Cl2 O7A . . 59.8(10) ?
    O8A Cl2 O7A . . 111.1(6) ?
    O6A Cl2 O7A . . 114.3(5) ?
    Cl2B Cl2 O5A . . 157.9(12) ?
    O8A Cl2 O5A . . 108.3(7) ?
    O6A Cl2 O5A . . 103.5(7) ?
    O7A Cl2 O5A . . 108.6(6) ?
    O1S Fe1 O2S . . 174.95(17) ?
    O1S Fe1 O3 . . 87.58(14) ?
    O2S Fe1 O3 . . 92.41(15) ?
    O1S Fe1 O1 . . 88.75(15) ?
    O2S Fe1 O1 . . 91.61(17) ?
    O3 Fe1 O1 . . 174.52(15) ?
    O1S Fe1 O4 . . 92.43(14) ?
    O2S Fe1 O4 . . 82.52(16) ?
    O3 Fe1 O4 . . 88.16(13) ?
    O1 Fe1 O4 . . 96.06(14) ?
    O1S Fe1 O2 . . 96.26(14) ?
    O2S Fe1 O2 . . 88.79(16) ?
    O3 Fe1 O2 . . 90.72(13) ?
    O1 Fe1 O2 . . 85.63(14) ?
    O4 Fe1 O2 . . 171.18(14) ?
    C1 N1 C8 . . 123.0(4) ?
    C1 N1 H1N . . 118.5 ?
    C8 N1 H1N . . 118.5 ?
    C14 N2 C9 . 1_655 121.8(4) ?
    C14 N2 H2N . . 119.1 ?
    C9 N2 H2N 1_655 . 119.1 ?
    Cl2 Cl2B O7A . . 82.1(13) ?
    Cl2 Cl2B O9A . . 162(2) ?
    O7A Cl2B O9A . . 110.9(17) ?
    Cl2 Cl2B O6A . . 73.3(11) ?
    O7A Cl2B O6A . . 130.9(14) ?
    O9A Cl2B O6A . . 104.2(17) ?
    Cl2 Cl2B O8A . . 54.3(8) ?
    O7A Cl2B O8A . . 103.0(10) ?
    O9A Cl2B O8A . . 109.5(17) ?
    O6A Cl2B O8A . . 96.2(8) ?
    C1S N1S C2S . . 121.8(6) ?
    C1S N1S C3S . . 119.0(8) ?
    C2S N1S C3S . . 119.0(8) ?
    C4S N2S C5S . . 117.5(7) ?
    C4S N2S C6S . . 122.6(7) ?
    C5S N2S C6S . . 119.3(6) ?
    C7S N3S C8S . . 125.5(14) ?
    C7S N3S C9S . . 122.7(14) ?
    C8S N3S C9S . . 111.8(15) ?
    C10S N4S C12S . . 134.4(13) ?
    C10S N4S C11S . . 117.1(11) ?
    C12S N4S C11S . . 108.5(13) ?
    C13S N5S C14S . . 119.6(6) ?
    C13S N5S C15S . . 123.0(6) ?
    C14S N5S C15S . . 117.4(6) ?
    P1 O1 Fe1 . . 126.6(2) ?
    C1 O2 Fe1 . . 138.8(3) ?
    P2 O3 Fe1 . . 128.09(19) ?
    C14 O4 Fe1 . . 142.0(3) ?
    Cl2B O6A Cl2 . . 37.6(6) ?
    Cl2B O7A Cl2 . . 38.1(7) ?
    Cl2 O8A Cl2B . . 32.0(6) ?
    C1S O1S Fe1 . . 124.5(4) ?
    C4S O2S Fe1 . . 130.5(5) ?
    O1 P1 C27 . . 111.1(3) ?
    O1 P1 C21 . . 113.3(3) ?
    C27 P1 C21 . . 102.8(3) ?
    O1 P1 C7 . . 113.7(2) ?
    C27 P1 C7 . . 107.0(3) ?
    C21 P1 C7 . . 108.3(3) ?
    O3 P2 C39 . . 111.7(2) ?
    O3 P2 C20 . . 114.8(2) ?
    C39 P2 C20 . . 108.0(2) ?
    O3 P2 C33 . . 109.2(2) ?
    C39 P2 C33 . . 105.5(2) ?
    C20 P2 C33 . . 107.1(2) ?
data_global
_journal_date_recd_electronic     2009-09-11
_journal_date_accepted     2009-10-28
_journal_name_full     'Acta Crystallographica, Section E'
_journal_year     2009
_journal_volume     65
_journal_issue     12
_journal_page_first     m1512
_journal_page_last     m1513
_journal_paper_category     QM
_journal_coeditor_code     BR2120
_publ_contact_author_name     'Christopher J. A. Daley'
_publ_contact_author_address
;
Department of Chemistry and Biochemistry
University of San Diego
5998 Alcal\'a Park
San Diego, CA 92110
USA
;
_publ_contact_author_email     cjdaley@sandiego.edu
_publ_contact_author_fax     (619)-260-2211
_publ_contact_author_phone     (619)-260-4033
_publ_section_title
;\
<i>catena</i>-Poly[[[bis(<i>N</i>,<i>N</i>-dimethylformamide)iron(II)]-{\m-2,\
2'-bis(diphenylphosphinoyl)-<i>N</i>,<i>N</i>'-[(1<i>R</i>,2<i>R</i>)-\
cyclohexane-1,2-diyl]dibenzamide}] bis(perchlorate)
<i>N</i>,<i>N</i>-dimethylformamide disolvate]
;
loop_
    _publ_author_name
    _publ_author_address
    'Ferrell, Grant R.'
;
Department of Chemistry and Biochemistry
University of San Diego
5998 Alcal\'a Park
San Diego, CA 92110
USA
;
    'Moore, Curtis'
;
Department of Chemistry and Biochemistry
University of California, San Diego
9500 Gilman Drive, La Jolla, CA 92093
USA
;
    'Rheingold, Arnold L.'
;
Department of Chemistry and Biochemistry
University of California, San Diego
9500 Gilman Drive, La Jolla, CA 92093
USA
;
    'Daley, Christopher J. A.'
;
Department of Chemistry and Biochemistry
University of San Diego
5998 Alcal\'a Park
San Diego, CA 92110
USA
;
_publ_section_synopsis     .
