# Supplementary material for: catena-Poly[[[bis­(N,N-dimethyl­formamide)iron(II)]-{μ-2,2′-bis­(diphenyl­phosphino­yl)-N,N′-[(1R,2R)-cyclo­hexane-1,2-di­yl]dibenzamide}] bis­(perchlorate) N,N-dimethyl­formamide disolvate]
Source: Acta Crystallogr Sect E Struct Rep Online. 2009 Nov 4;65(Pt 12):m1512–3. doi: 10.1107/S1600536809045188 (PMC2971940; doi:10.1107/S1600536809045188)
Supplement: Supplementary file 2 [file e-65-m1512-Isup2.hkl]

#
# h,k,l, Fc-squared, Fo-squared, sigma(Fo-squared) and status flag
#
data_I
_shelx_title ' Daley03_0m in P2(1)2(1)2(1)'
_shelx_refln_list_code          4
_shelx_F_calc_maximum      495.53
_exptl_crystal_F_000      2656.00
_reflns_d_resolution_high  0.7996
 
loop_
 _symmetry_equiv_pos_as_xyz
 'x, y, z'
 'x+1/2, -y+1/2, -z'
 '-x, y+1/2, -z+1/2'
 '-x+1/2, -y, z+1/2'
 
_cell_length_a    10.9725
_cell_length_b    15.4417
_cell_length_c    36.2173
_cell_angle_alpha  90.000
_cell_angle_beta   90.000
_cell_angle_gamma  90.000
 
_shelx_F_squared_multiplier     1.000
 
loop_
 _refln_index_h
 _refln_index_k
 _refln_index_l
 _refln_F_squared_calc
 _refln_F_squared_meas
 _refln_F_squared_sigma
 _refln_observed_status
   2   0   0    49883.46    45139.54    950.09 o
   4   0   0      154.29       23.40     14.59 o
   6   0   0       24.25       51.22     15.39 o
   8   0   0     3776.69     3700.54    107.56 o
  10   0   0     2075.45     2240.48    178.37 o
  12   0   0     3549.96     3457.80    189.96 o
   1   1   0    16642.54    10107.95    164.83 o
   2   1   0    11113.00     7318.62    122.81 o
   3   1   0    27006.27    24521.22    371.69 o
   4   1   0      140.53      178.76     11.77 o
   5   1   0     6354.60     5538.73     92.30 o
   6   1   0      156.46      105.55     11.36 o
   7   1   0      836.81      859.70     44.05 o
   8   1   0      154.65      208.81     27.87 o
   9   1   0       41.98       38.14     19.88 o
  10   1   0     2950.82     2964.50    100.47 o
  11   1   0     1251.80     1073.48     74.81 o
  12   1   0       28.55       44.81     41.62 o
  13   1   0       19.71      110.32     45.03 o
   0   2   0    32429.22    28549.09    887.63 o
   1   2   0    19052.23    19748.18    384.86 o
   2   2   0     7379.58     5519.81    115.13 o
   3   2   0     2182.25     2501.49     56.68 o
   4   2   0     6231.27     5346.59     99.02 o
   5   2   0     1747.90     1697.01     41.42 o
   6   2   0      314.36      264.00     24.66 o
   7   2   0      323.17      379.33     26.37 o
   8   2   0      176.61      233.08     30.68 o
   9   2   0     1526.50     1610.34     57.60 o
  10   2   0     1793.93     1627.81     63.88 o
  11   2   0     3919.62     4332.21    131.87 o
  12   2   0      756.09     1146.73     95.00 o
  13   2   0      453.59      578.56     66.48 o
   1   3   0    10092.82     9993.38    265.03 o
   2   3   0    25011.07    30198.17    640.72 o
   3   3   0     1204.79      783.54     28.98 o
   4   3   0    11116.45    11771.78    218.59 o
   5   3   0     2241.50     2905.72     67.39 o
   6   3   0      180.18      245.08     24.45 o
   7   3   0      465.28      345.37     29.78 o
   8   3   0      337.27      416.72     29.98 o
   9   3   0     3586.95     3119.48     85.73 o
  10   3   0     2162.45     1916.33     68.42 o
  11   3   0       15.09      -19.97     26.09 o
  12   3   0      271.09      334.80     48.81 o
  13   3   0       72.03      122.54     54.10 o
   0   4   0   118948.80   153357.84   4718.63 o
   1   4   0    12590.00    10769.16    288.44 o
   2   4   0     2175.45     2576.93     67.23 o
   3   4   0     1546.38     2090.22     48.86 o
   4   4   0     2863.85     2904.00     73.50 o
   5   4   0     4089.16     3859.39     95.71 o
   6   4   0     1433.18     1978.91     51.42 o
   7   4   0       83.11       29.71     14.31 o
   8   4   0      922.38      706.86     35.74 o
   9   4   0     3715.72     3924.50    101.19 o
  10   4   0     2215.97     2193.04     93.87 o
  11   4   0        5.19       25.57     31.63 o
  12   4   0      542.31      455.21     62.67 o
  13   4   0      373.17      285.38     62.50 o
   1   5   0     1958.50     1844.75     66.59 o
   2   5   0     1004.95     2114.29     67.65 o
   3   5   0     1593.47     1673.11     62.87 o
   4   5   0     2931.49     3164.04     76.32 o
   5   5   0     2813.48     3058.95     80.64 o
   6   5   0       13.51        1.14     17.32 o
   7   5   0      272.11      238.31     30.16 o
   8   5   0      203.05      170.06     29.85 o
   9   5   0        7.79       14.86     27.40 o
  10   5   0        7.67      -19.64     33.89 o
  11   5   0      189.36      204.81     40.39 o
  12   5   0      424.12      585.83     56.12 o
  13   5   0       96.53       49.22     53.54 o
   0   6   0     1501.12     2800.96     80.13 o
   1   6   0    49264.64    46273.62   1181.86 o
   2   6   0       73.47       37.34     17.35 o
   3   6   0    32738.08    33156.44    725.62 o
   4   6   0        4.82       13.55     14.75 o
   5   6   0     4540.85     4943.95    134.60 o
   6   6   0      533.40      732.40     41.06 o
   7   6   0      171.29      199.05     28.27 o
   8   6   0      231.89      197.22     32.67 o
   9   6   0     2131.25     2400.53     85.12 o
  10   6   0      129.82      126.40     41.15 o
  11   6   0     2185.18     2607.76    107.10 o
  12   6   0      156.26      160.52     53.76 o
  13   6   0      100.86      170.07     76.36 o
   1   7   0     1263.23     1452.48     61.81 o
   2   7   0     2124.19     1776.04     64.47 o
   3   7   0      278.51      330.38     36.83 o
   4   7   0    12141.60    12299.87    293.05 o
   5   7   0      985.24     1018.19     48.78 o
   6   7   0      208.23      237.16     32.76 o
   7   7   0     1362.73     1138.67     62.49 o
   8   7   0     3414.32     3624.24    123.49 o
   9   7   0       10.75       51.10     35.40 o
  10   7   0     4096.80     3966.77    244.93 o
  11   7   0       90.80      149.32     52.73 o
  12   7   0      149.93      163.47     57.02 o
   0   8   0    49482.31    50509.89   2321.31 o
   1   8   0     1312.48     1450.48     57.21 o
   2   8   0     1623.70     1620.01     66.14 o
   3   8   0       35.63       32.73     15.27 o
   4   8   0       15.22       -9.19     23.01 o
   5   8   0        9.45      -23.28     23.28 o
   6   8   0     1719.71     1669.72     69.97 o
   7   8   0     5770.90     5816.44    165.43 o
   8   8   0      469.92      448.27     51.77 o
   9   8   0       92.34      104.61     42.19 o
  10   8   0     1915.74     2235.76    106.01 o
  11   8   0      328.63      208.62     56.14 o
  12   8   0      406.94      442.52     68.58 o
   1   9   0       19.14       25.48     20.68 o
   2   9   0      432.15      429.64     36.45 o
   3   9   0      465.98      499.72     41.97 o
   4   9   0      102.32       49.16     22.66 o
   5   9   0     2260.32     2251.38     96.40 o
   6   9   0      669.08      612.51     59.19 o
   7   9   0      462.81      367.24     43.39 o
   8   9   0       61.55      -30.25     30.25 o
   9   9   0     2016.87     2296.45    100.32 o
  10   9   0      135.04      131.26     47.80 o
  11   9   0       31.79      134.17     52.52 o
  12   9   0       63.75      100.75     57.63 o
   0  10   0      132.35      220.33     63.78 o
   1  10   0     7435.41     6583.18    152.06 o
   2  10   0        5.49        3.20     17.56 o
   3  10   0      188.75      179.83     29.70 o
   4  10   0        1.57      -23.49     25.96 o
   5  10   0       85.47      110.47     31.38 o
   6  10   0     3371.21     3375.17    144.11 o
   7  10   0      446.13      410.69     58.00 o
   8  10   0     6074.91     5694.89    207.12 o
   9  10   0      486.13      337.98     64.35 o
  10  10   0      106.25       78.96     46.03 o
  11  10   0      693.24      657.29     69.32 o
   1  11   0      137.97      154.72     18.04 o
   2  11   0     1220.22     1597.61     62.42 o
   3  11   0     1207.14     1318.81     69.06 o
   4  11   0       41.19       16.80     36.76 o
   5  11   0     1835.82     1682.56    121.09 o
   6  11   0      145.04      216.60     47.73 o
   7  11   0      470.33      526.07     88.46 o
   8  11   0      218.16      196.42     55.74 o
   9  11   0      620.86      769.03     87.96 o
  10  11   0      690.93      730.04    113.30 o
  11  11   0      248.89      214.72     68.66 o
   0  12   0    28606.34    29582.69    997.92 o
   1  12   0     3110.37     3846.02    155.00 o
   2  12   0     1617.88     1711.58     67.47 o
   3  12   0     1004.76     1203.85     64.82 o
   4  12   0      222.24      195.00     40.00 o
   5  12   0     1532.55     1462.83     92.10 o
   6  12   0      163.96      374.42     75.23 o
   7  12   0     1444.79     1695.82    114.97 o
   8  12   0      946.57     1111.53     98.07 o
   9  12   0      234.34      309.02     68.68 o
  10  12   0       24.30      -13.13     52.05 o
   1  13   0      927.37      775.86     83.77 o
   2  13   0      320.36      312.99     34.28 o
   3  13   0       50.69       90.12     29.10 o
   4  13   0       75.21       74.74     47.00 o
   5  13   0       66.16       80.53     42.48 o
   6  13   0        5.93        6.33     54.89 o
   7  13   0      141.48      146.52     73.71 o
   8  13   0        2.77      -46.38     46.38 o
   9  13   0        2.59       40.69     58.05 o
  10  13   0       20.04       45.35     67.21 o
   0  14   0      708.63      901.21    126.12 o
   1  14   0        9.87       72.06     46.23 o
   2  14   0       29.32        7.11     27.47 o
   3  14   0       83.04       46.64     39.57 o
   4  14   0     1327.97     1438.40     82.57 o
   5  14   0      461.46      467.34     90.07 o
   6  14   0      178.90      255.27     74.42 o
   7  14   0        1.35      -21.41     66.60 o
   8  14   0        2.01      -50.10     50.10 o
   9  14   0       17.29       35.92     58.30 o
   1  15   0      174.00      234.33     60.96 o
   2  15   0     1519.43     1358.70    128.99 o
   3  15   0      244.04      252.05     47.88 o
   4  15   0      532.71      673.35     73.27 o
   5  15   0      121.21      138.77     53.60 o
   6  15   0      116.35      129.19     62.21 o
   7  15   0       15.89      -11.35     73.03 o
   8  15   0      513.71      455.54    102.78 o
   0  16   0     1514.05     1853.01    214.59 o
   1  16   0      202.53      163.07     82.62 o
   2  16   0       36.39       57.90     71.66 o
   3  16   0      146.77      245.29     76.82 o
   4  16   0        1.31       -9.24     85.54 o
   5  16   0     1308.67     1453.54    103.76 o
   6  16   0      252.21      136.26     86.97 o
   7  16   0      263.58      350.79    115.96 o
   1  17   0        1.08       96.76     80.95 o
   2  17   0      535.16      365.42     98.15 o
   3  17   0      136.84      189.23     89.01 o
   4  17   0       43.16       34.12     62.33 o
   5  17   0       80.38       46.38     66.68 o
   6  17   0      260.07      356.58    104.37 o
   0  18   0      102.35       89.87    104.36 o
   1  18   0        1.89      -11.27     72.57 o
   2  18   0       43.61       69.50     84.61 o
   3  18   0      730.68     1130.39    147.57 o
   4  18   0       68.05       59.56     40.72 o
   1  19   0       70.73       -4.35     73.80 o
   2  19   0       23.27      190.91    118.86 o
   1   0   1    38746.30    20622.78    306.61 o
   2   0   1    13914.00    14149.65    214.21 o
   3   0   1     2316.09     1423.61     33.19 o
   4   0   1     1621.21     1814.89     38.01 o
   5   0   1    11454.92    11805.95    179.51 o
   6   0   1       63.22       47.01     10.82 o
   7   0   1     3664.74     3817.10     73.07 o
   8   0   1       14.66       31.10     13.82 o
   9   0   1      163.79      102.00     27.23 o
  10   0   1     2099.33     1840.26     88.75 o
  11   0   1      601.88      296.22     70.16 o
  12   0   1      219.99      158.80     47.47 o
  13   0   1      220.46       90.20     49.27 o
 -13   1   1      198.76      178.59     48.96 o
 -12   1   1       66.68      103.37     41.81 o
 -11   1   1       50.58       71.14     38.46 o
 -10   1   1      942.59      992.66     67.37 o
  -9   1   1      589.45      410.39     33.25 o
  -8   1   1      449.77      425.08     30.92 o
  -7   1   1     3285.52     3212.45    104.42 o
  -6   1   1      500.37      367.79     18.75 o
  -5   1   1    15488.74    16125.39    239.08 o
  -4   1   1     2636.73     3439.91     60.79 o
  -3   1   1     7921.61     6586.42    119.48 o
  -1   1   1     1216.23     1974.52     36.74 o
   0   1   1    16289.74    15181.54    480.59 o
   1   1   1     1446.67     2105.52     48.21 o
   3   1   1     7693.25     6460.09    123.27 o
   4   1   1     2726.37     3640.13     64.77 o
   5   1   1    15516.56    16078.43    253.50 o
   6   1   1      615.63      433.42     23.89 o
   7   1   1     3404.47     3412.50     72.48 o
   8   1   1      460.13      520.49     33.40 o
   9   1   1      664.26      562.16     35.92 o
  10   1   1      888.45      838.71     58.43 o
  11   1   1       77.83       52.14     38.24 o
  12   1   1       49.76       47.58     42.55 o
  13   1   1      211.46      166.23     47.63 o
 -13   2   1       15.54       -3.67     39.68 o
 -12   2   1      830.70      936.58     72.55 o
 -11   2   1      230.51      217.74     47.29 o
 -10   2   1     2911.84     3093.47     90.15 o
  -9   2   1      869.94      905.32     45.47 o
  -8   2   1      415.41      407.41     41.49 o
  -7   2   1     1046.15     1013.84     37.25 o
  -6   2   1     1075.50      929.19     33.13 o
  -5   2   1     1232.05     1125.51     44.14 o
  -4   2   1     2068.37     1378.41     36.70 o
  -3   2   1    12360.65    10285.13    191.66 o
  -2   2   1    55622.33    60241.96    961.38 o
  -1   2   1     9790.18     8391.15    185.71 o
   0   2   1    47153.57    57370.19   1254.55 o
   1   2   1    10107.80     8611.74    190.99 o
   2   2   1    55933.14    60535.18   1131.37 o
   3   2   1    13158.01    10617.45    208.96 o
   4   2   1     2029.80     1436.69     39.09 o
   5   2   1     1086.93     1101.81     32.64 o
   6   2   1      914.25      719.17     29.39 o
   7   2   1      981.29     1012.54     37.36 o
   8   2   1      410.38      343.45     28.99 o
   9   2   1      701.88      692.25     42.02 o
  10   2   1     2946.92     3266.45     94.49 o
  11   2   1      235.42      216.69     39.21 o
  12   2   1      907.80     1068.93     87.88 o
  13   2   1        6.37      -25.08     38.47 o
 -13   3   1       53.87       48.28     55.81 o
 -12   3   1      145.79      137.15     41.58 o
 -11   3   1      270.29      241.38     36.06 o
 -10   3   1      532.55      672.81     45.16 o
  -9   3   1      122.04       97.84     23.30 o
  -8   3   1      518.96      593.02     33.90 o
  -7   3   1      114.50      121.68     18.03 o
  -6   3   1      361.51      446.90     25.63 o
  -5   3   1     3179.50     3168.11     65.88 o
  -4   3   1     1182.27     1113.39     59.22 o
  -3   3   1     1777.46     1842.57     51.57 o
  -2   3   1     5611.51     7616.97    152.15 o
  -1   3   1    26541.77    25683.89    656.32 o
   0   3   1     1347.39     2852.60     69.67 o
   1   3   1    27282.79    26387.74    569.29 o
   2   3   1     5458.05     7211.91    148.05 o
   3   3   1     2071.26     2178.06     52.54 o
   4   3   1     1295.39     1252.70     37.78 o
   5   3   1     2901.43     2814.78     64.50 o
   6   3   1      466.11      517.51     29.17 o
   7   3   1       87.45       74.19     16.18 o
   8   3   1      571.87      579.57     34.38 o
   9   3   1      126.18       76.07     35.87 o
  10   3   1      581.85      639.97     45.08 o
  11   3   1      255.23      197.59     43.72 o
  12   3   1      160.14      150.85     40.14 o
  13   3   1       68.54      118.59     45.86 o
 -13   4   1      216.49      277.75     59.80 o
 -12   4   1       23.56       18.48     44.69 o
 -11   4   1      919.42      994.73     61.44 o
 -10   4   1       39.94       28.31     30.05 o
  -9   4   1     2062.95     2234.24     79.15 o
  -8   4   1      613.83      644.22     39.25 o
  -7   4   1      464.40      446.29     31.14 o
  -6   4   1      439.70      325.58     25.06 o
  -5   4   1      260.82      319.55     36.47 o
  -4   4   1     2782.27     2325.28     62.05 o
  -3   4   1     4681.67     4966.35     97.59 o
  -2   4   1     1246.57     1064.77     35.91 o
  -1   4   1    48357.98    43051.43   1339.05 o
   0   4   1    12528.76    13156.33    295.47 o
   1   4   1    48392.00    43155.65   1104.50 o
   2   4   1     1010.21      856.87     29.94 o
   3   4   1     4537.72     4809.21    105.23 o
   4   4   1     2667.01     2232.90     61.56 o
   5   4   1      203.21      296.79     26.74 o
   6   4   1      429.16      348.99     23.48 o
   7   4   1      437.02      413.57     42.55 o
   8   4   1      550.22      663.24     36.10 o
   9   4   1     1957.54     2164.77     70.34 o
  10   4   1       58.77       84.00     28.73 o
  11   4   1      913.08     1013.88     55.52 o
  12   4   1       29.33       42.13     44.12 o
  13   4   1      244.57      173.36     72.14 o
 -13   5   1       81.25       51.91     51.49 o
 -12   5   1       84.05       70.69     38.78 o
 -11   5   1      419.83      474.41     48.90 o
 -10   5   1      545.72      592.96     93.74 o
  -9   5   1     1258.91     1024.22     58.88 o
  -8   5   1      878.44      847.52     53.27 o
  -7   5   1      467.45      419.77     35.85 o
  -6   5   1     3772.37     3497.22     92.82 o
  -5   5   1      808.51      851.60     38.21 o
  -4   5   1      724.50      899.71     32.31 o
  -3   5   1     1881.21     1196.58     40.41 o
  -2   5   1     3310.12     4060.26    108.00 o
  -1   5   1      666.94      518.37     75.40 o
   0   5   1     1429.92     1296.17     33.91 o
   1   5   1      558.65      407.83     31.31 o
   2   5   1     3288.21     3863.19    107.68 o
   3   5   1     1940.01     1336.91     41.51 o
   4   5   1      601.33      805.73     32.53 o
   5   5   1      915.05      924.55     40.10 o
   6   5   1     3672.84     3472.32     93.21 o
   7   5   1      439.24      391.62     35.31 o
   8   5   1      861.84      919.07     52.33 o
   9   5   1     1299.50     1191.88     61.83 o
  10   5   1      527.41      583.61     56.70 o
  11   5   1      407.39      529.77     56.90 o
  12   5   1       83.76       43.00     38.32 o
  13   5   1       75.80       36.04     53.65 o
 -13   6   1      419.79      429.89    131.91 o
 -12   6   1      266.10      249.16     57.15 o
 -11   6   1       22.01      126.84     44.67 o
 -10   6   1     1704.11     1410.13     97.11 o
  -9   6   1       64.36       94.43     30.27 o
  -8   6   1     1322.14     1267.90     61.07 o
  -7   6   1     2013.66     1901.09     66.37 o
  -6   6   1      939.54      869.07     41.10 o
  -5   6   1     2479.04     2839.12     87.67 o
  -4   6   1     1730.14     2126.93     63.69 o
  -3   6   1     1418.74     1057.56     45.97 o
  -2   6   1     3336.87     3235.22    112.24 o
  -1   6   1     6151.30     6421.15    479.87 o
   0   6   1    30860.51    35990.28    794.00 o
   1   6   1     6198.22     6765.11    191.18 o
   2   6   1     3477.15     3525.49     99.75 o
   3   6   1     1563.48     1039.48     38.38 o
   4   6   1     1917.71     2230.18     70.23 o
   5   6   1     2333.50     2572.97     97.15 o
   6   6   1      926.16     1024.09     72.74 o
   7   6   1     2122.49     1918.53     92.94 o
   8   6   1     1334.96     1456.02     62.51 o
   9   6   1       52.88      -26.50     26.50 o
  10   6   1     1780.44     1514.67     78.81 o
  11   6   1       16.07       27.70     39.76 o
  12   6   1      278.04      199.07     55.42 o
  13   6   1      431.91      425.93     81.37 o
 -12   7   1       38.36       45.10     51.17 o
 -11   7   1      102.21      158.34     62.60 o
 -10   7   1      856.56      957.54    112.25 o
  -9   7   1      474.86      526.92     56.69 o
  -8   7   1      969.63      980.68     64.74 o
  -7   7   1      445.03      340.85     40.20 o
  -6   7   1     4975.04     5096.51    143.31 o
  -5   7   1     1491.67     1797.05     65.92 o
  -4   7   1      430.15      345.37     36.83 o
  -3   7   1     5424.68     5468.51    139.55 o
  -2   7   1     2278.13     2704.59     96.01 o
  -1   7   1     7263.44     6871.22    196.51 o
   0   7   1    11168.05    12771.55    292.48 o
   1   7   1     7234.69     6618.72    196.53 o
   2   7   1     2083.58     2526.92     83.18 o
   3   7   1     5164.25     5243.67    150.44 o
   4   7   1      371.48      275.04     25.76 o
   5   7   1     1405.78     1627.28     64.75 o
   6   7   1     5068.41     5116.16    155.89 o
   7   7   1      512.90      430.54     43.81 o
   8   7   1      875.90      812.20     63.11 o
   9   7   1      457.79      569.81     97.92 o
  10   7   1      845.53      727.87     75.01 o
  11   7   1       91.49      106.48     50.22 o
  12   7   1       19.28       39.18     49.69 o
 -12   8   1      210.14      289.55     62.38 o
 -11   8   1      868.55     1047.40     88.83 o
 -10   8   1      538.85      498.50     61.05 o
  -9   8   1     2117.04     2013.40     95.61 o
  -8   8   1     3889.42     3686.05    127.74 o
  -7   8   1      523.80      472.57     46.25 o
  -6   8   1     1647.46     1716.62     70.36 o
  -5   8   1      827.81      945.62     63.20 o
  -4   8   1     3517.97     3668.55    110.24 o
  -3   8   1      232.87      231.38     22.68 o
  -2   8   1      900.99      678.55     48.05 o
  -1   8   1    14890.46    14795.75    400.79 o
   0   8   1     1584.87     2297.55    116.92 o
   1   8   1    14762.84    14661.58    350.34 o
   2   8   1     1077.94      752.80     42.73 o
   3   8   1      238.16      235.64     40.82 o
   4   8   1     3412.61     3711.91    110.03 o
   5   8   1      817.90      902.11     47.91 o
   6   8   1     1628.63     1658.82     70.13 o
   7   8   1      436.78      352.56     42.70 o
   8   8   1     3951.58     3781.55    128.47 o
   9   8   1     2015.79     1898.98     92.82 o
  10   8   1      498.54      525.71     63.42 o
  11   8   1      831.15      912.43    117.34 o
  12   8   1      237.56      266.26     60.92 o
 -12   9   1       20.27       67.90     57.03 o
 -11   9   1     1306.69     1080.84    122.85 o
 -10   9   1      488.32      414.56     57.99 o
  -9   9   1      268.28      423.07     57.80 o
  -8   9   1      574.27      565.80     55.05 o
  -7   9   1     3016.21     3210.26    136.22 o
  -6   9   1      110.13       95.93     37.84 o
  -5   9   1     1830.29     1732.11     74.47 o
  -4   9   1     2644.38     2269.34    117.67 o
  -3   9   1      843.15      905.03     51.59 o
  -2   9   1      288.47      336.91     37.93 o
  -1   9   1     2313.59     2656.75     98.68 o
   0   9   1       49.59       94.81     34.67 o
   1   9   1     2385.62     2514.30     83.90 o
   2   9   1      295.54      382.19     34.58 o
   3   9   1      872.41      999.89     53.03 o
   4   9   1     2779.50     2462.18     82.17 o
   5   9   1     1950.15     2120.00     88.59 o
   6   9   1      101.09      118.50     45.87 o
   7   9   1     3038.37     3257.02    111.23 o
   8   9   1      537.07      551.63     70.53 o
   9   9   1      272.23      297.26     47.90 o
  10   9   1      505.39      477.22     74.07 o
  11   9   1     1285.20     1132.33    141.14 o
  12   9   1       16.70       14.55     52.66 o
 -11  10   1       48.01       78.34     59.70 o
 -10  10   1     1093.79     1102.57     99.68 o
  -9  10   1       43.74       94.56     52.57 o
  -8  10   1     1951.93     2187.50    115.63 o
  -7  10   1      331.83      347.15     55.75 o
  -6  10   1      131.59      209.31     43.93 o
  -5  10   1      192.86      195.66     35.99 o
  -4  10   1     2996.78     2785.75    189.52 o
  -3  10   1      800.40      632.14     46.87 o
  -2  10   1     2970.50     3053.96    102.33 o
  -1  10   1      870.69      940.05     46.31 o
   0  10   1    10090.51    10134.35    375.34 o
   1  10   1      945.99      988.68     43.48 o
   2  10   1     3182.76     3194.66    101.61 o
   3  10   1      656.45      578.33     47.25 o
   4  10   1     3113.35     3154.94    123.54 o
   5  10   1      151.19      188.15     38.58 o
   6  10   1      174.74      159.83     42.98 o
   7  10   1      305.93      278.21     52.84 o
   8  10   1     1874.24     2048.99    225.25 o
   9  10   1       35.10      -14.05     33.98 o
  10  10   1     1029.92     1024.31     77.45 o
  11  10   1       69.93       72.34     54.43 o
 -11  11   1      142.72      -35.95     85.69 o
 -10  11   1      406.63      421.54     77.37 o
  -9  11   1       32.82      -13.80     95.50 o
  -8  11   1      119.70      144.42     51.02 o
  -7  11   1      852.11      940.16     81.89 o
  -6  11   1       13.37       11.30     38.19 o
  -5  11   1      385.54      343.79     56.47 o
  -4  11   1      109.38       58.77     33.85 o
  -3  11   1     5843.09     5771.62    170.38 o
  -2  11   1      513.82      540.72     42.48 o
  -1  11   1      551.92      558.14     62.36 o
   0  11   1     3155.22     2703.68    117.72 o
   1  11   1      480.39      563.17     33.12 o
   2  11   1      499.25      493.29     37.62 o
   3  11   1     6338.62     6162.32    172.63 o
   4  11   1       80.50       40.49     32.57 o
   5  11   1      381.37      296.00     64.74 o
   6  11   1        2.44        0.64     35.95 o
   7  11   1      946.54     1155.26     86.40 o
   8  11   1      127.02      130.65     54.54 o
   9  11   1       50.79       41.51     55.74 o
  10  11   1      412.33      374.31     78.81 o
  11  11   1      128.37       53.16     59.22 o
 -10  12   1        2.41       64.20     58.18 o
  -9  12   1      183.62       -3.82     51.61 o
  -8  12   1      184.75      212.73     58.68 o
  -7  12   1      528.82      536.11     69.42 o
  -6  12   1       28.43      133.30     62.29 o
  -5  12   1      728.15      753.79     74.53 o
  -4  12   1        5.57       36.29     31.30 o
  -3  12   1       22.01        8.35     26.35 o
  -2  12   1     4483.51     4540.10    197.43 o
  -1  12   1     6346.58     6493.03    224.51 o
   0  12   1     1843.28     2435.70    116.07 o
   1  12   1     6658.65     6553.72    190.35 o
   2  12   1     4715.11     4926.06    130.04 o
   3  12   1       43.19       18.22     24.79 o
   4  12   1        9.57        0.34     28.65 o
   5  12   1      746.60      660.30     85.45 o
   6  12   1       58.17       82.22     56.34 o
   7  12   1      483.61      460.60     66.38 o
   8  12   1      146.85      102.28     55.67 o
   9  12   1      138.04      183.77     61.79 o
  10  12   1        3.85       -0.43     71.16 o
 -10  13   1      245.53      205.83     66.03 o
  -9  13   1      119.75       20.87     66.83 o
  -8  13   1      224.62      221.25     65.21 o
  -7  13   1      539.66      467.20     92.86 o
  -6  13   1      241.42      199.41     70.17 o
  -5  13   1      477.09      381.94     60.07 o
  -4  13   1      104.11       93.76     38.68 o
  -3  13   1      119.75       62.32     37.66 o
  -2  13   1     1141.78     1097.60     54.73 o
  -1  13   1      950.19     1038.41     80.76 o
   0  13   1      873.25      694.32     63.35 o
   1  13   1      903.22      988.01     83.07 o
   2  13   1     1144.64     1136.28     60.40 o
   3  13   1      129.34      204.01     33.51 o
   4  13   1      146.27      225.55     51.80 o
   5  13   1      490.05      435.10    210.19 o
   6  13   1      229.62      132.32     68.47 o
   7  13   1      549.85      534.77     97.23 o
   8  13   1      169.28      143.70    113.13 o
   9  13   1      131.49       31.73     56.17 o
  10  13   1      235.50      308.21     71.25 o
  -9  14   1      250.80      419.53     77.90 o
  -8  14   1      252.16      280.16     76.09 o
  -7  14   1      630.55      854.06    119.29 o
  -6  14   1      616.64      569.72     95.77 o
  -5  14   1      560.92      464.07     66.03 o
  -4  14   1      323.09      440.72     54.77 o
  -3  14   1      369.64      287.41     44.60 o
  -2  14   1     1089.27     1097.35     64.28 o
  -1  14   1     2014.80     1985.44    118.04 o
   0  14   1      831.78      664.11     66.69 o
   1  14   1     2143.10     2069.94    114.68 o
   2  14   1     1264.88     1365.28     69.90 o
   3  14   1      421.12      372.55     59.11 o
   4  14   1      358.47      370.18     58.68 o
   5  14   1      592.48      609.11     83.50 o
   6  14   1      562.29      436.50     84.94 o
   7  14   1      674.00      917.63    120.94 o
   8  14   1      200.77      200.41     62.34 o
   9  14   1      218.78      316.58     73.37 o
  -8  15   1       25.02       98.34    104.36 o
  -7  15   1      408.81      568.67    103.05 o
  -6  15   1      125.32      164.45     61.88 o
  -5  15   1      252.34      198.68     54.34 o
  -4  15   1       61.10       -7.33     41.37 o
  -3  15   1     1047.99     1104.41     93.55 o
  -2  15   1     3565.96     3708.31    169.70 o
  -1  15   1     1535.77     1788.17    117.99 o
   0  15   1     3205.10     3208.40    156.14 o
   1  15   1     1466.62     1403.52    133.28 o
   2  15   1     3444.87     3302.09    314.78 o
   3  15   1      953.38      915.60     82.16 o
   4  15   1       55.43       25.90     41.54 o
   5  15   1      289.95      313.10     84.07 o
   6  15   1      156.72      208.73     84.07 o
   7  15   1      356.55      344.64    107.27 o
   8  15   1       31.72       16.02     73.71 o
  -7  16   1       33.94       43.48     95.66 o
  -6  16   1       63.39      -40.59     63.78 o
  -5  16   1      217.76      185.76     52.19 o
  -4  16   1      358.63      324.45     62.24 o
  -3  16   1     1209.90     1332.49    117.24 o
  -2  16   1       59.85       30.68     68.46 o
  -1  16   1     1442.33     1321.63    207.34 o
   0  16   1      464.94      469.96     98.40 o
   1  16   1     1466.74     1767.35    205.89 o
   2  16   1       65.88      185.53    115.96 o
   3  16   1     1248.96     1194.69    166.73 o
   4  16   1      330.62      296.62     65.96 o
   5  16   1      192.56      150.75     69.58 o
   6  16   1       53.95      -60.88     63.78 o
   7  16   1       20.68        5.80     89.87 o
  -6  17   1        5.13      -22.99     91.32 o
  -5  17   1       64.29       32.89    101.46 o
  -4  17   1       85.32      113.90     48.71 o
  -3  17   1      552.11      518.47    108.65 o
  -2  17   1      370.87      292.35     95.31 o
  -1  17   1      334.69      248.63     89.57 o
   0  17   1      869.89      856.66    129.11 o
   1  17   1      379.97      342.10     94.30 o
   2  17   1      349.05      451.27    110.47 o
   3  17   1      521.74      629.13    173.95 o
   4  17   1       83.01       80.74     71.02 o
   5  17   1       79.97      208.72     78.27 o
   6  17   1        7.87      121.75     84.07 o
  -4  18   1       49.62      144.95    115.96 o
  -3  18   1       51.88      157.89     87.86 o
  -2  18   1      245.47       91.48    155.10 o
  -1  18   1      361.08      266.72     96.35 o
   0  18   1      175.06      146.10     85.05 o
   1  18   1      306.32      272.51    142.05 o
   2  18   1      307.46      354.48    184.09 o
   3  18   1       45.13       30.42     73.79 o
   4  18   1       77.62       70.19     73.92 o
  -2  19   1       27.21      -11.10     70.35 o
  -1  19   1      100.19       42.82     82.62 o
   0  19   1       79.32      -16.39     83.00 o
   1  19   1       89.99      125.45     78.90 o
   2  19   1       33.78       27.66     75.76 o
   2   0   2     2407.99     1863.48     39.35 o
   3   0   2    34568.72    40704.78    607.16 o
   4   0   2     5545.62     4806.69     83.48 o
   5   0   2     8354.91     9194.67    143.39 o
   6   0   2        5.48       30.09     10.78 o
   7   0   2      934.44     1143.08     34.17 o
   8   0   2       24.36       21.01     13.45 o
   9   0   2      407.44      363.99     36.27 o
  10   0   2     2783.82     2955.80    110.66 o
  11   0   2       90.63       75.54     37.48 o
  12   0   2       40.05       16.67     42.03 o
  13   0   2      154.63      124.72     50.75 o
 -13   1   2       17.95       22.82     41.14 o
 -12   1   2     1040.14     1228.60     94.58 o
 -11   1   2      786.66      853.09     69.70 o
 -10   1   2      770.51      750.08     56.34 o
  -9   1   2       57.30       59.90     21.18 o
  -8   1   2      148.41      140.60     21.11 o
  -7   1   2     6938.92     6589.81    129.16 o
  -6   1   2     1574.86     1685.17     39.34 o
  -5   1   2    22169.89    23717.36    345.08 o
  -4   1   2     3294.14     3930.19     70.04 o
  -3   1   2     1120.80     1950.40     41.90 o
  -2   1   2     5931.27     8246.76    140.67 o
  -1   1   2     5899.79    11724.14    237.76 o
   0   1   2   111952.55    98508.17   3034.56 o
   1   1   2     5454.94    10771.40    240.43 o
   2   1   2     6079.46     8785.91    166.99 o
   3   1   2     1167.38     2011.90     46.51 o
   4   1   2     3259.86     3872.69     82.28 o
   5   1   2    22256.75    23800.00    391.39 o
   6   1   2     1536.84     1702.72     44.11 o
   7   1   2     6854.90     6581.33    120.89 o
   8   1   2      120.35      122.05     20.38 o
   9   1   2       53.02       29.98     19.83 o
  10   1   2      719.47      775.22     62.82 o
  11   1   2      871.51      841.94     69.66 o
  12   1   2     1081.01     1185.91     82.45 o
  13   1   2       32.68       77.13     42.93 o
 -13   2   2       26.59       -6.60     44.35 o
 -12   2   2        8.67       99.14     41.28 o
 -11   2   2      266.18      149.87     57.20 o
 -10   2   2     4401.30     4246.75    111.66 o
  -9   2   2      123.80       97.34     27.19 o
  -8   2   2     2600.03     2573.67     72.70 o
  -7   2   2      165.33      122.76     17.77 o
  -6   2   2     1165.39     1064.06     44.29 o
  -5   2   2      161.41      101.10     16.61 o
  -4   2   2    16934.83    17827.35    290.46 o
  -3   2   2     1245.55     1506.99     45.41 o
  -2   2   2     9659.98     5858.29     98.37 o
  -1   2   2     3924.57     5688.11    145.01 o
   1   2   2     4056.76     5721.70    150.72 o
   2   2   2     8795.19     5216.14    127.58 o
   3   2   2     1200.19     1521.48     63.13 o
   4   2   2    16225.17    17000.65    342.11 o
   5   2   2      166.29      117.72     16.85 o
   6   2   2     1143.01     1109.47     44.26 o
   7   2   2      169.51      127.66     17.48 o
   8   2   2     2787.09     2743.65     73.99 o
   9   2   2      125.83       67.92     24.39 o
  10   2   2     4671.48     4534.84    129.36 o
  11   2   2      249.60      150.64     38.19 o
  12   2   2        9.76       56.14     36.90 o
  13   2   2       22.40      -18.54     40.16 o
 -13   3   2      309.45      326.19     60.47 o
 -12   3   2       50.73       60.00     51.47 o
 -11   3   2     1287.57     1293.42     62.25 o
 -10   3   2      848.85      858.75     48.81 o
  -9   3   2     1188.50     1369.32     65.49 o
  -8   3   2      776.96      945.30     39.45 o
  -7   3   2     1373.68     1544.23     46.97 o
  -6   3   2     3586.59     3533.90     77.40 o
  -5   3   2     4852.36     5288.31    113.26 o
  -4   3   2      778.89      581.04     30.62 o
  -3   3   2      211.82      347.69     18.00 o
  -2   3   2     7361.70     7430.62    137.63 o
  -1   3   2     9075.30    12183.00    305.66 o
   0   3   2     4022.79     3885.67     83.60 o
   1   3   2     8651.21    11721.45    267.44 o
   2   3   2     7211.77     7294.74    162.70 o
   3   3   2      194.64      281.83     18.60 o
   4   3   2      881.13      704.42     24.13 o
   5   3   2     4961.84     5246.28    101.42 o
   6   3   2     3599.59     3551.83     77.73 o
   7   3   2     1327.67     1477.84     46.41 o
   8   3   2      856.63      964.72     40.08 o
   9   3   2     1155.37     1296.61     53.35 o
  10   3   2      839.64      941.17     60.94 o
  11   3   2     1385.36     1423.15     62.44 o
  12   3   2       70.28       98.50     40.58 o
  13   3   2      309.92      256.29     52.38 o
 -13   4   2      415.03      466.65     69.43 o
 -12   4   2      216.76      272.83     56.51 o
 -11   4   2       68.52       60.96     30.61 o
 -10   4   2      336.74      375.09     41.62 o
  -9   4   2     1873.84     1864.62     69.68 o
  -8   4   2      152.85      130.01     22.73 o
  -7   4   2      561.82      663.07     34.18 o
  -6   4   2     2260.04     2156.78     57.91 o
  -5   4   2     3103.12     3422.13     88.70 o
  -4   4   2     2606.57     2470.42     65.07 o
  -3   4   2     3692.86     3856.37     80.15 o
  -2   4   2     1612.74     1425.28     41.77 o
  -1   4   2      379.50      668.05     59.88 o
   0   4   2     8177.05    10299.18    233.55 o
   1   4   2      317.41      577.41     52.03 o
   2   4   2     1457.91     1251.10     37.71 o
   3   4   2     3746.85     3983.34     95.86 o
   4   4   2     2643.47     2462.47     91.75 o
   5   4   2     3080.72     3495.63     72.18 o
   6   4   2     2242.11     2123.25     54.06 o
   7   4   2      497.06      513.23     29.85 o
   8   4   2      156.85      108.45     24.95 o
   9   4   2     1991.07     1776.02     63.44 o
  10   4   2      341.31      391.69     37.65 o
  11   4   2       68.06       40.24     28.57 o
  12   4   2      208.16      276.67     65.10 o
  13   4   2      483.21      677.10    119.96 o
 -13   5   2       26.03       52.73     49.96 o
 -12   5   2       78.11       24.86     37.57 o
 -11   5   2      242.06      262.64     47.10 o
 -10   5   2      787.99      685.83     56.02 o
  -9   5   2      677.20      635.53     49.34 o
  -8   5   2      412.51      362.34     48.70 o
  -7   5   2      492.71      405.99     51.04 o
  -6   5   2     1633.94     1356.48     52.23 o
  -5   5   2     3636.57     4200.35    102.07 o
  -4   5   2      438.36      498.00     29.79 o
  -3   5   2     3732.40     3166.75    157.02 o
  -2   5   2     1353.38     2290.55     62.65 o
  -1   5   2     3305.19     3247.04    120.72 o
   0   5   2     1327.41     1129.10     46.34 o
   1   5   2     3345.97     3299.57    179.30 o
   2   5   2     1201.48     2022.84     67.27 o
   3   5   2     3828.77     3138.01     95.24 o
   4   5   2      375.10      420.08     25.70 o
   5   5   2     3785.15     4221.86    102.36 o
   6   5   2     1652.19     1392.04     53.09 o
   7   5   2      531.95      463.63     43.30 o
   8   5   2      427.60      375.06     40.70 o
   9   5   2      647.50      587.93     49.11 o
  10   5   2      855.88      776.02     62.36 o
  11   5   2      241.04      255.77     43.23 o
  12   5   2      113.44       30.69     39.59 o
  13   5   2       27.52       15.30     49.46 o
 -13   6   2      342.71      614.06    109.79 o
 -12   6   2      499.33      565.17     69.42 o
 -11   6   2       74.25       99.63     55.09 o
 -10   6   2     1315.53     1561.50     80.90 o
  -9   6   2      113.35      105.25     30.87 o
  -8   6   2     2622.52     2593.04    159.59 o
  -7   6   2      934.62      992.25     47.82 o
  -6   6   2      597.88      706.82     60.95 o
  -5   6   2     5698.32     6202.43    159.00 o
  -4   6   2     2037.07     1639.28     52.69 o
  -3   6   2     6057.82     6567.07    164.20 o
  -2   6   2     2158.22     1933.84     77.02 o
  -1   6   2     7695.14     7013.97    247.22 o
   0   6   2     5553.25     4501.46    134.09 o
   1   6   2     7908.33     7640.80    214.10 o
   2   6   2     2337.27     2142.14     69.72 o
   3   6   2     6221.18     6533.64    142.25 o
   4   6   2     1864.71     1572.03     57.16 o
   5   6   2     5809.42     5979.81    135.25 o
   6   6   2      577.15      639.15     46.84 o
   7   6   2      864.42      848.38     46.74 o
   8   6   2     2481.73     2430.64     83.52 o
   9   6   2      156.11      113.06     32.76 o
  10   6   2     1361.86     1608.69     84.00 o
  11   6   2       71.13       55.37     41.09 o
  12   6   2      482.49      435.87     68.10 o
  13   6   2      364.02      321.12     67.73 o
 -12   7   2       74.82       47.53     51.17 o
 -11   7   2     1066.40     1218.47     92.65 o
 -10   7   2      585.46      672.16     65.64 o
  -9   7   2      163.99      172.23     41.89 o
  -8   7   2     1335.55     1260.60     72.42 o
  -7   7   2     1535.98     1597.25     71.92 o
  -6   7   2      253.83      183.95     40.55 o
  -5   7   2     6546.10     7028.84    161.68 o
  -4   7   2     4045.04     4211.63    122.44 o
  -3   7   2     2560.62     2521.70     78.37 o
  -2   7   2     5405.55     6951.07    204.11 o
  -1   7   2     6770.10     6560.01    188.93 o
   0   7   2     1536.10     1388.81     45.62 o
   1   7   2     6579.42     6375.92    163.39 o
   2   7   2     5451.49     6897.18    178.22 o
   3   7   2     2527.06     2591.81     96.58 o
   4   7   2     4170.54     4420.04    115.48 o
   5   7   2     6581.14     6893.55    177.22 o
   6   7   2      257.54      205.01     31.26 o
   7   7   2     1550.93     1518.85     91.25 o
   8   7   2     1337.92     1446.14     74.46 o
   9   7   2      176.10      122.25     40.36 o
  10   7   2      600.77      608.01     69.52 o
  11   7   2     1049.22     1395.02     96.28 o
  12   7   2       67.80       50.21     50.18 o
 -12   8   2        6.82       61.30     66.86 o
 -11   8   2       24.41       71.04     50.22 o
 -10   8   2      667.22      578.71     64.87 o
  -9   8   2      276.85      298.52     59.81 o
  -8   8   2      617.70      546.48    104.20 o
  -7   8   2     3420.27     3242.84    113.50 o
  -6   8   2     1270.89     1178.76     75.09 o
  -5   8   2     4276.87     4973.17    144.59 o
  -4   8   2     4865.64     4935.27    138.89 o
  -3   8   2     5302.58     5542.72    143.34 o
  -2   8   2     1247.88     1230.38     88.03 o
  -1   8   2     2050.18     1709.39     78.08 o
   0   8   2     3353.31     2516.18     70.59 o
   1   8   2     1849.21     1580.54     72.86 o
   2   8   2     1409.35     1536.66     59.53 o
   3   8   2     5322.82     5335.41    173.43 o
   4   8   2     4710.71     5175.04    156.43 o
   5   8   2     4281.42     4994.84    135.65 o
   6   8   2     1282.89     1253.02     59.62 o
   7   8   2     3612.76     3772.09    121.88 o
   8   8   2      659.33      554.39     55.26 o
   9   8   2      282.65      390.68     53.26 o
  10   8   2      608.59      505.99     63.80 o
  11   8   2       23.00       91.17     51.92 o
  12   8   2        7.52       13.06     49.71 o
 -12   9   2      351.45      359.02     70.26 o
 -11   9   2      182.94      263.14     59.03 o
 -10   9   2     1553.44     1635.09     89.20 o
  -9   9   2      199.95      247.53     45.04 o
  -8   9   2      647.29      724.09    150.85 o
  -7   9   2      797.48      676.01     69.65 o
  -6   9   2     1998.49     1939.31    124.16 o
  -5   9   2     1841.94     1776.58     74.84 o
  -4   9   2      921.15      828.26     62.05 o
  -3   9   2      883.54      956.35     60.27 o
  -2   9   2      709.10      824.56     51.69 o
  -1   9   2     3032.99     3099.92    106.19 o
   0   9   2     7208.83     7500.03    190.45 o
   1   9   2     3053.41     3170.64     87.49 o
   2   9   2      617.31      733.74     48.59 o
   3   9   2      834.75      879.60     50.53 o
   4   9   2     1071.59      973.62     64.40 o
   5   9   2     1772.44     1773.12     82.74 o
   6   9   2     2250.86     2150.43    114.18 o
   7   9   2      761.49      745.49     55.24 o
   8   9   2      580.02      675.55     56.71 o
   9   9   2      190.32      235.79     44.85 o
  10   9   2     1522.42     1498.22     91.90 o
  11   9   2      175.27      171.62     53.14 o
  12   9   2      321.08      314.84     67.42 o
 -11  10   2      139.16       59.88     58.44 o
 -10  10   2      154.92      180.70     64.67 o
  -9  10   2      400.74      361.83     66.43 o
  -8  10   2     1178.71     1131.77     92.79 o
  -7  10   2      256.13      279.84     55.35 o
  -6  10   2     1046.70      975.44     73.24 o
  -5  10   2     2044.31     1924.40     79.89 o
  -4  10   2      324.85      269.65     43.74 o
  -3  10   2     1782.57     1965.09     78.78 o
  -2  10   2      481.86      370.72     36.32 o
  -1  10   2       49.71        9.62     21.65 o
   0  10   2      753.01      868.17     85.15 o
   1  10   2       73.36       49.46     14.66 o
   2  10   2      468.48      386.33     45.61 o
   3  10   2     1887.70     2075.05     80.17 o
   4  10   2      434.84      441.90     51.93 o
   5  10   2     2024.17     1996.67     90.82 o
   6  10   2     1020.62      965.51     71.79 o
   7  10   2      291.27      357.94     85.78 o
   8  10   2     1375.87     1482.41     77.94 o
   9  10   2      412.67      355.80     50.43 o
  10  10   2      139.67      143.27     45.98 o
  11  10   2      121.01      122.84     59.10 o
 -11  11   2      424.91      340.39    118.62 o
 -10  11   2      137.52       92.95     62.82 o
  -9  11   2      123.41       96.40     57.81 o
  -8  11   2       66.48      107.63     69.78 o
  -7  11   2       33.61       52.54     43.31 o
  -6  11   2      332.15      178.78     46.41 o
  -5  11   2      869.84      890.57     85.52 o
  -4  11   2      190.46      267.14     45.77 o
  -3  11   2      842.45      613.11     51.01 o
  -2  11   2      811.93      856.23     50.59 o
  -1  11   2     2101.85     2115.77    127.63 o
   0  11   2       73.04      104.14     36.24 o
   1  11   2     2147.32     2309.88     62.69 o
   2  11   2      781.09      806.00     46.15 o
   3  11   2      830.77      729.47     52.11 o
   4  11   2      177.24      223.18     42.25 o
   5  11   2     1029.34     1156.73    120.34 o
   6  11   2      335.90      323.63     52.02 o
   7  11   2        8.33        0.73     41.08 o
   8  11   2       64.54       50.15     47.73 o
   9  11   2      136.19       97.65     59.80 o
  10  11   2      143.06       59.37     60.15 o
  11  11   2      349.87      431.06     80.00 o
 -10  12   2      620.20      823.48     95.10 o
  -9  12   2       50.72       39.98     52.73 o
  -8  12   2      271.56      223.73     88.03 o
  -7  12   2      501.19      572.54     72.08 o
  -6  12   2      541.98      661.97     91.98 o
  -5  12   2     1120.54     1067.74     83.91 o
  -4  12   2      301.12      417.37     52.72 o
  -3  12   2      625.84      542.28     43.69 o
  -2  12   2     9404.44     9001.82    244.60 o
  -1  12   2     3454.23     3524.20    165.47 o
   0  12   2     3037.56     2892.93    129.06 o
   1  12   2     3235.40     3068.65     85.52 o
   2  12   2     9958.78     9549.70    219.98 o
   3  12   2      501.34      397.31     43.86 o
   4  12   2      421.54      435.84     49.93 o
   5  12   2     1069.27     1063.88    101.54 o
   6  12   2      563.66      414.38     82.63 o
   7  12   2      565.52      641.09     73.39 o
   8  12   2      368.03      278.78     61.50 o
   9  12   2       51.35       58.35     55.30 o
  10  12   2      549.96      749.97     90.97 o
 -10  13   2      342.28      497.50    156.21 o
  -9  13   2      307.78      255.86     66.91 o
  -8  13   2       17.47      -39.77     49.84 o
  -7  13   2       75.19      177.38     75.10 o
  -6  13   2      127.56      199.61     70.17 o
  -5  13   2      204.60      177.04     59.50 o
  -4  13   2      395.29      465.47     58.03 o
  -3  13   2      993.20      921.56     61.99 o
  -2  13   2      136.00      139.15     28.26 o
  -1  13   2     1358.75     1312.11     84.55 o
   0  13   2    11225.26     9700.89    310.96 o
   1  13   2     1394.96     1333.24     90.66 o
   2  13   2      127.33      149.69     33.06 o
   3  13   2     1013.02      960.52     58.55 o
   4  13   2      391.86      361.16     47.77 o
   5  13   2      216.78      173.30     60.24 o
   6  13   2      213.69      234.91     71.66 o
   7  13   2       77.40      141.97     73.13 o
   8  13   2       18.54       -7.46     50.53 o
   9  13   2      306.19      258.62     68.23 o
  10  13   2      349.52      377.81     76.20 o
  -9  14   2      537.40      545.83     83.00 o
  -8  14   2      283.23      227.26     67.30 o
  -7  14   2      462.27      444.33     97.83 o
  -6  14   2        6.67       -6.44     88.42 o
  -5  14   2      329.97      307.49     58.67 o
  -4  14   2     1623.24     1578.59     84.76 o
  -3  14   2     1886.73     1796.67     85.54 o
  -2  14   2     1888.01     1760.10    111.73 o
  -1  14   2      836.01      820.38     86.65 o
   0  14   2        0.13       23.57     42.38 o
   1  14   2      839.18      877.06     96.69 o
   2  14   2     1751.18     1745.47     79.84 o
   3  14   2     2150.34     2006.11    114.98 o
   4  14   2     1475.98     1511.66    112.12 o
   5  14   2      339.59      304.14     67.56 o
   6  14   2       10.19      -51.50     51.52 o
   7  14   2      419.44      510.62     98.14 o
   8  14   2      229.87      128.20     85.52 o
   9  14   2      441.20      376.26     75.14 o
  -8  15   2       39.23       59.82     78.42 o
  -7  15   2       39.54      -21.20     66.83 o
  -6  15   2      231.88      158.34     84.07 o
  -5  15   2      776.73      791.20     71.38 o
  -4  15   2       24.69       -1.28     36.26 o
  -3  15   2      995.83     1132.08     80.46 o
  -2  15   2      324.32      284.42     65.24 o
  -1  15   2     1625.40     1705.16    130.55 o
   0  15   2       12.32      113.06     54.55 o
   1  15   2     1520.72     1475.90    130.80 o
   2  15   2      287.98      307.30    121.76 o
   3  15   2      992.43     1274.40    124.68 o
   4  15   2       31.19        7.21     39.00 o
   5  15   2      716.69      611.76    110.18 o
   6  15   2      246.73      214.53     98.57 o
   7  15   2       43.56      -26.09     89.87 o
   8  15   2       37.62       47.64     77.17 o
  -7  16   2       73.78      136.25    101.46 o
  -6  16   2      785.38      770.13    104.46 o
  -5  16   2      122.62      150.49     51.19 o
  -4  16   2      450.51      466.37     66.19 o
  -3  16   2      401.77      493.04     48.32 o
  -2  16   2     1360.75     1488.28    135.50 o
  -1  16   2      227.06      297.71    105.82 o
   0  16   2      369.83      681.84    113.65 o
   1  16   2      209.18      116.21     71.66 o
   2  16   2     1472.27     1621.00    211.69 o
   3  16   2      375.30      488.44     62.96 o
   4  16   2      507.72      814.56     89.89 o
   5  16   2      113.78       17.39     60.88 o
   6  16   2      788.85      913.30    139.17 o
   7  16   2       73.65       78.27     95.67 o
  -6  17   2      291.47      224.37    130.46 o
  -5  17   2      181.52       84.29     58.71 o
  -4  17   2       18.23      -21.26     44.08 o
  -3  17   2      199.00      408.43    106.54 o
  -2  17   2      151.85      253.66     91.16 o
  -1  17   2      141.38      139.98     76.53 o
   0  17   2     1661.74     1869.17    324.79 o
   1  17   2      113.10       48.76     79.87 o
   2  17   2      131.02      168.14    118.86 o
   3  17   2      212.74      318.89    142.05 o
   4  17   2       13.50       61.32     53.28 o
   5  17   2      176.31      124.66     69.58 o
   6  17   2      214.89      278.31    101.47 o
  -4  18   2       75.99      101.46    121.76 o
  -3  18   2      402.35      436.68    107.61 o
  -2  18   2      163.46      269.46    143.50 o
  -1  18   2      411.16      482.74    108.65 o
   0  18   2        0.16      113.17     80.79 o
   1  18   2      483.24      800.01    126.31 o
   2  18   2      152.36      292.44     98.33 o
   3  18   2      465.50      510.25    165.25 o
   4  18   2       66.23       91.91     63.78 o
  -2  19   2      223.44      337.94    195.68 o
  -1  19   2      403.01      229.94     97.82 o
   0  19   2       58.52       90.23     81.69 o
   1  19   2      383.22      193.02     91.98 o
   2  19   2      200.39      220.00    140.60 o
   1   0   3     9233.08    11619.55    200.04 o
   3   0   3     5619.78     4827.42     81.45 o
   4   0   3     7047.52     6590.52    109.89 o
   5   0   3    15364.28    17557.90    274.01 o
   6   0   3     3495.79     3074.69     59.74 o
   7   0   3      455.81      562.96     26.49 o
   8   0   3     1239.87     1002.67     36.39 o
   9   0   3      140.95      144.42     28.61 o
  10   0   3      698.07      703.82     59.75 o
  11   0   3      580.81      491.62     92.06 o
  12   0   3      168.37      113.47     47.06 o
  13   0   3      105.75       75.44     48.15 o
 -13   1   3        6.27       -2.35     41.46 o
 -12   1   3      181.84      232.06     47.34 o
 -11   1   3     1737.51     1640.96     87.29 o
 -10   1   3     2673.98     2860.57     97.83 o
  -9   1   3      707.81      595.25     46.59 o
  -8   1   3      267.11      205.88     23.82 o
  -7   1   3     1478.91     1381.24     41.93 o
  -6   1   3      792.03      656.08     24.24 o
  -5   1   3     5478.05     5061.64     88.93 o
  -4   1   3     7694.84     6710.80    112.65 o
  -3   1   3     3900.04     2904.24     55.22 o
  -2   1   3     7209.21     3902.74     66.89 o
   0   1   3    24649.37    23252.28    561.03 o
   2   1   3     7794.19     4386.68     73.61 o
   3   1   3     4323.51     3300.16     60.55 o
   4   1   3     7949.08     6869.50    121.80 o
   5   1   3     5258.75     4799.35     95.98 o
   6   1   3      855.80      724.71     28.43 o
   7   1   3     1515.95     1453.26     47.71 o
   8   1   3      252.64      215.67     25.77 o
   9   1   3      798.25      689.15     44.52 o
  10   1   3     2601.81     2784.26    142.35 o
  11   1   3     1778.43     1793.45    127.67 o
  12   1   3      209.88      217.67     50.26 o
  13   1   3        5.13       61.15     43.11 o
 -13   2   3       63.53       67.54     73.31 o
 -12   2   3       79.12       79.59     59.00 o
 -11   2   3       94.51      148.27     40.29 o
 -10   2   3      295.82      373.05     37.30 o
  -9   2   3      317.44      305.96     38.46 o
  -8   2   3      805.81      737.93     37.21 o
  -7   2   3      970.21     1181.05     39.86 o
  -6   2   3     3852.30     3298.67     69.51 o
  -5   2   3     5332.39     5566.57    106.57 o
  -4   2   3     6980.85     5579.34    103.58 o
  -3   2   3     2096.67     2745.50     62.94 o
  -2   2   3    12457.16    17758.57    285.93 o
  -1   2   3    15531.65    15130.94    373.53 o
   0   2   3     5817.70    11059.23    214.05 o
   1   2   3    16011.29    15135.82    330.66 o
   2   2   3    11945.66    17105.68    376.40 o
   3   2   3     2303.07     3012.36     66.29 o
   4   2   3     7050.17     5640.21    133.42 o
   5   2   3     5463.25     5516.22    105.71 o
   6   2   3     3787.20     3350.04     72.83 o
   7   2   3      945.43     1023.54     36.52 o
   8   2   3      886.67      875.49     39.97 o
   9   2   3      297.59      329.27     32.22 o
  10   2   3      311.80      328.86     34.80 o
  11   2   3       81.53      144.62     37.06 o
  12   2   3      138.17       83.88     39.92 o
  13   2   3       73.14      114.51     46.08 o
 -13   3   3      185.74      262.75     60.54 o
 -12   3   3       99.04      114.36     51.01 o
 -11   3   3      829.13     1018.18     77.57 o
 -10   3   3     2086.00     2022.52     69.72 o
  -9   3   3      870.39     1001.57     49.46 o
  -8   3   3     1283.54     1160.45     51.83 o
  -7   3   3      731.65      602.78     44.12 o
  -6   3   3     1027.93     1066.97     69.35 o
  -5   3   3      566.16      612.48     28.15 o
  -4   3   3      381.12      386.94     22.90 o
  -3   3   3     2936.98     2526.44     53.51 o
  -2   3   3    13841.69    15836.49    336.04 o
  -1   3   3    39811.13    45885.21   1148.87 o
   0   3   3    11262.60     7390.08    150.81 o
   1   3   3    40739.27    46080.16    996.07 o
   2   3   3    13089.67    14702.83    335.12 o
   3   3   3     3087.30     2578.21     61.48 o
   4   3   3      298.87      295.61     18.80 o
   5   3   3      493.31      546.76     27.38 o
   6   3   3     1055.03     1058.71     34.59 o
   7   3   3      623.42      462.75     30.34 o
   8   3   3     1393.65     1150.82     54.72 o
   9   3   3      709.39      828.48     45.06 o
  10   3   3     2182.07     1862.64     68.19 o
  11   3   3      850.27      999.47     53.19 o
  12   3   3       71.34       40.98     36.41 o
  13   3   3      226.27      189.83     50.04 o
 -13   4   3       34.41       72.85     51.87 o
 -12   4   3      216.91      163.59     51.43 o
 -11   4   3      643.26      552.58     49.84 o
 -10   4   3     1602.23     1637.54     69.24 o
  -9   4   3      324.69      204.03     33.19 o
  -8   4   3      873.05      665.28     44.06 o
  -7   4   3      728.67      743.92     45.60 o
  -6   4   3     1197.35     1251.56     41.75 o
  -5   4   3     7551.09     7738.87    165.07 o
  -4   4   3     3494.11     3158.78     72.22 o
  -3   4   3      913.37      798.64     28.80 o
  -2   4   3      724.43      737.11     30.19 o
  -1   4   3      214.51      246.14     34.92 o
   0   4   3     1113.23     2051.29     50.79 o
   1   4   3      106.00      104.63     20.00 o
   2   4   3      729.30      775.78     28.87 o
   3   4   3      966.91      882.89     44.79 o
   4   4   3     3380.27     3092.60     76.75 o
   5   4   3     7108.86     7298.94    156.29 o
   6   4   3     1171.55     1182.23     38.76 o
   7   4   3      789.10      797.96     34.54 o
   8   4   3     1009.91     1024.00     41.04 o
   9   4   3      286.68      274.79     31.08 o
  10   4   3     1630.08     1502.88     60.93 o
  11   4   3      732.99      827.77     53.30 o
  12   4   3      206.07      146.23     40.11 o
  13   4   3       48.49       26.40     49.32 o
 -13   5   3      174.22      150.74     55.49 o
 -12   5   3       72.34       21.22     36.06 o
 -11   5   3      192.75      232.73     46.28 o
 -10   5   3      562.16      484.31     64.45 o
  -9   5   3      482.17      571.98     47.56 o
  -8   5   3      461.62      536.60     63.23 o
  -7   5   3      390.65      514.62     38.95 o
  -6   5   3        3.72        1.26     26.25 o
  -5   5   3     4332.05     4665.29    109.90 o
  -4   5   3     2795.66     2042.97     61.72 o
  -3   5   3     3752.24     3316.86    103.12 o
  -2   5   3     3054.37     3109.53     88.21 o
  -1   5   3     5269.87     5187.79    134.35 o
   0   5   3       58.46       39.95      8.86 o
   1   5   3     4801.66     4417.42    145.65 o
   2   5   3     3163.15     3148.76     86.73 o
   3   5   3     3583.82     3083.24    100.12 o
   4   5   3     2720.08     2162.65    100.12 o
   5   5   3     4133.14     4567.90    110.87 o
   6   5   3        6.36        6.11     19.22 o
   7   5   3      472.65      642.34     37.80 o
   8   5   3      352.15      351.69     32.30 o
   9   5   3      487.83      566.87     46.54 o
  10   5   3      571.24      589.91     50.06 o
  11   5   3      143.76       59.42     38.85 o
  12   5   3       84.22       26.46     40.07 o
  13   5   3      177.40      211.92     88.29 o
 -13   6   3       20.33       66.37     76.61 o
 -12   6   3      103.37      115.50     50.20 o
 -11   6   3        6.51      -14.72     40.08 o
 -10   6   3     2038.05     2057.70     91.38 o
  -9   6   3     1031.58      962.77     57.87 o
  -8   6   3        6.97       31.06     29.36 o
  -7   6   3      208.91      144.12     25.43 o
  -6   6   3     4332.23     4547.78    111.70 o
  -5   6   3      506.65      471.57     34.02 o
  -4   6   3      690.78      538.77     38.34 o
  -3   6   3    11950.04    12420.26    286.81 o
  -2   6   3      155.07      157.87     18.47 o
  -1   6   3     4062.13     4082.48    103.88 o
   0   6   3     3114.58     4406.69    116.53 o
   1   6   3     3821.63     4098.64    131.38 o
   2   6   3      238.99      294.97     39.46 o
   3   6   3    11789.35    12223.18    280.32 o
   4   6   3      789.96      648.25     55.71 o
   5   6   3      409.15      364.64     26.19 o
   6   6   3     4388.14     4540.46    113.23 o
   7   6   3      159.28      129.11     27.08 o
   8   6   3        3.80      -21.00     25.98 o
   9   6   3     1091.49     1045.22     60.30 o
  10   6   3     2112.22     2159.98     94.72 o
  11   6   3        9.39      -37.28     37.28 o
  12   6   3      106.35       78.20     52.88 o
  13   6   3       25.32       53.07     95.45 o
 -12   7   3      411.70      212.01     59.96 o
 -11   7   3      124.08      210.12    100.77 o
 -10   7   3      743.86      723.27     67.69 o
  -9   7   3      677.85      687.13     60.07 o
  -8   7   3      639.51      683.54     56.62 o
  -7   7   3      748.72      682.28     51.94 o
  -6   7   3      998.32      963.03     52.79 o
  -5   7   3     2703.97     3207.88    146.58 o
  -4   7   3      581.47      483.72     37.62 o
  -3   7   3     3954.10     4183.24    115.74 o
  -2   7   3      589.05      801.88     56.13 o
  -1   7   3     5690.45     6884.54    197.73 o
   0   7   3     1648.09     1308.03     78.20 o
   1   7   3     5712.67     6753.10    203.68 o
   2   7   3      514.90      706.85     50.05 o
   3   7   3     3950.72     4393.25    106.10 o
   4   7   3      588.35      544.52     34.20 o
   5   7   3     2696.96     3236.78     98.53 o
   6   7   3      958.09      938.29     59.37 o
   7   7   3      638.64      546.91     49.94 o
   8   7   3      612.23      615.73     56.76 o
   9   7   3      572.16      600.67     59.14 o
  10   7   3      737.45      699.92     74.44 o
  11   7   3      105.59       89.30     48.04 o
  12   7   3      425.09      231.68     61.27 o
 -12   8   3       30.08       26.57     49.48 o
 -11   8   3      582.22      579.17     73.65 o
 -10   8   3      251.62      327.88     53.11 o
  -9   8   3      400.30      509.37     57.69 o
  -8   8   3       70.22       25.79     31.95 o
  -7   8   3      732.40      862.36     58.17 o
  -6   8   3     2119.86     1949.57    138.18 o
  -5   8   3     9912.71     9504.62    244.42 o
  -4   8   3      586.75      522.13     41.91 o
  -3   8   3     1838.54     1653.82     65.74 o
  -2   8   3     2316.06     2190.71     88.94 o
  -1   8   3     4252.82     4162.57    130.57 o
   0   8   3     1428.49     1732.67     50.96 o
   1   8   3     4166.23     4048.64    103.69 o
   2   8   3     2486.86     2505.21     82.13 o
   3   8   3     1948.64     1949.56    108.03 o
   4   8   3      685.21      571.58     67.57 o
   5   8   3    10088.56     9730.08    234.15 o
   6   8   3     2074.32     1803.80     79.13 o
   7   8   3      730.23      834.68     55.57 o
   8   8   3      100.27      143.44     37.94 o
   9   8   3      427.93      399.63     52.69 o
  10   8   3      269.50      287.50     55.41 o
  11   8   3      528.14      377.93     64.66 o
  12   8   3       41.46       76.89     52.49 o
 -12   9   3      145.42       61.43     94.42 o
 -11   9   3      233.50      321.27     63.29 o
 -10   9   3     1034.96     1277.93     96.26 o
  -9   9   3      278.21      336.93     62.86 o
  -8   9   3     2274.53     2408.48    119.82 o
  -7   9   3      790.40      923.90     76.39 o
  -6   9   3      254.98      193.07     50.97 o
  -5   9   3      358.89      473.59     53.15 o
  -4   9   3      814.88      850.64     47.31 o
  -3   9   3      674.04      670.87     54.95 o
  -2   9   3     1613.69     1280.31     71.38 o
  -1   9   3     2158.75     2319.71     85.08 o
   0   9   3      713.27      560.29     26.90 o
   1   9   3     2017.47     2099.37     59.75 o
   2   9   3     1924.02     1573.09     62.27 o
   3   9   3      705.14      728.79     47.93 o
   4   9   3      909.50     1024.64    165.28 o
   5   9   3      382.05      409.57     47.32 o
   6   9   3      259.54      219.99     33.39 o
   7   9   3      867.74      845.74     60.27 o
   8   9   3     2195.44     2326.44    125.17 o
   9   9   3      279.35      237.46     45.70 o
  10   9   3      909.90     1140.43     84.10 o
  11   9   3      235.04      338.28     63.97 o
  12   9   3      146.55      211.75     61.99 o
 -11  10   3       15.44      195.32     66.43 o
 -10  10   3      448.55      401.09     75.24 o
  -9  10   3      262.35      309.95     63.29 o
  -8  10   3      358.10      428.74     65.18 o
  -7  10   3     1321.00     1375.33     88.68 o
  -6  10   3      458.00      573.13     61.67 o
  -5  10   3     3271.47     3504.70    114.63 o
  -4  10   3     2850.88     2658.17    116.04 o
  -3  10   3      243.12      280.24     34.65 o
  -2  10   3     1129.44     1024.26     52.59 o
  -1  10   3     1132.37     1128.41     61.59 o
   0  10   3       16.66       28.95     28.35 o
   1  10   3     1065.32     1065.64     40.40 o
   2  10   3     1302.34      918.92     50.58 o
   3  10   3      239.10      298.81     44.77 o
   4  10   3     2916.24     2737.35    115.65 o
   5  10   3     3319.87     3207.98    165.85 o
   6  10   3      503.92      649.80     98.32 o
   7  10   3     1304.80     1306.13    115.94 o
   8  10   3      307.92      408.34     69.46 o
   9  10   3      300.32      313.22     49.07 o
  10  10   3      481.30      500.54     61.03 o
  11  10   3       23.71       43.72     44.04 o
 -11  11   3      282.94      397.36     77.60 o
 -10  11   3      206.14       94.43     63.04 o
  -9  11   3      311.78      281.48     66.06 o
  -8  11   3      126.10       66.66     52.25 o
  -7  11   3      593.87      823.78     77.23 o
  -6  11   3      609.61      506.92     63.19 o
  -5  11   3      975.62      737.78     72.30 o
  -4  11   3      324.83      376.49     51.90 o
  -3  11   3     2350.86     2677.04     99.10 o
  -2  11   3      204.90      193.77     31.29 o
  -1  11   3     1129.22     1198.35     76.22 o
   0  11   3     2044.97     2257.03    196.97 o
   1  11   3     1284.77     1351.98     45.57 o
   2  11   3      237.68      270.48     46.76 o
   3  11   3     2698.27     2952.79    102.47 o
   4  11   3      376.68      458.57     48.17 o
   5  11   3      959.82      717.79     87.88 o
   6  11   3      568.53      489.09     60.33 o
   7  11   3      630.74      646.60     88.85 o
   8  11   3      130.91      159.54     55.82 o
   9  11   3      298.42      279.17     66.78 o
  10  11   3      196.29      168.75     67.86 o
  11  11   3      250.08      217.48     74.05 o
 -10  12   3      503.96      515.91     79.76 o
  -9  12   3      221.28      232.33     65.59 o
  -8  12   3      335.08      463.24     73.32 o
  -7  12   3       22.22       21.35     45.85 o
  -6  12   3       20.97       37.93     40.90 o
  -5  12   3      770.85      704.52     72.85 o
  -4  12   3      289.16      302.90     49.04 o
  -3  12   3      147.69      146.13     31.46 o
  -2  12   3      929.35      832.37     52.84 o
  -1  12   3      684.35      732.18     69.49 o
   0  12   3       35.99       11.39     36.52 o
   1  12   3      561.13      553.86     34.22 o
   2  12   3      963.42      901.60     49.60 o
   3  12   3      141.21       91.41     32.61 o
   4  12   3      336.79      266.18     43.92 o
   5  12   3      840.83      861.64     94.92 o
   6  12   3        8.27       44.00     56.41 o
   7  12   3       42.04        2.46     44.33 o
   8  12   3      346.26      488.98     72.16 o
   9  12   3      198.75      202.34     63.50 o
  10  12   3      539.08      491.96     81.53 o
 -10  13   3      270.95      388.31     74.67 o
  -9  13   3       13.55       78.96     57.46 o
  -8  13   3      581.26      600.02     82.03 o
  -7  13   3     1639.14     1815.41    145.32 o
  -6  13   3      536.31      437.86     70.48 o
  -5  13   3     1171.76     1288.96    125.43 o
  -4  13   3       30.31       11.48     43.07 o
  -3  13   3      625.20      617.51     53.64 o
  -2  13   3     1606.42     1300.98     64.80 o
  -1  13   3      223.13      300.49     57.45 o
   0  13   3      787.27     1072.43     80.83 o
   1  13   3      283.39      267.31     55.72 o
   2  13   3     1773.24     1475.35     70.49 o
   3  13   3      635.88      655.46     59.01 o
   4  13   3       51.88       29.79     33.89 o
   5  13   3     1207.88     1333.92    109.81 o
   6  13   3      556.06      502.99     86.25 o
   7  13   3     1674.50     1737.38    140.78 o
   8  13   3      469.37      441.17     73.13 o
   9  13   3        9.83       96.94     58.35 o
  10  13   3      226.45      402.78     76.50 o
  -9  14   3      486.60      424.86     76.53 o
  -8  14   3      419.28      378.48     73.99 o
  -7  14   3      238.20      271.94     83.97 o
  -6  14   3      136.64      262.33     64.18 o
  -5  14   3     2498.89     2646.32    131.05 o
  -4  14   3     3153.02     3261.35    126.20 o
  -3  14   3     1834.77     1653.68     80.16 o
  -2  14   3      322.80      464.25     59.39 o
  -1  14   3       71.88      118.09     52.88 o
   0  14   3       25.90      -47.15     47.15 o
   1  14   3      118.36       72.94     57.29 o
   2  14   3      373.78      542.98     47.85 o
   3  14   3     1760.44     1557.79     81.38 o
   4  14   3     3285.97     3399.15    146.30 o
   5  14   3     2565.38     2601.78    197.24 o
   6  14   3      127.72      186.61     70.96 o
   7  14   3      225.49      277.66     82.85 o
   8  14   3      468.81      313.67     95.18 o
   9  14   3      513.77      492.14     81.74 o
  -8  15   3       15.79       41.03     71.03 o
  -7  15   3      828.01      767.17    113.45 o
  -6  15   3      393.02      462.84     74.72 o
  -5  15   3      231.34      268.74     74.48 o
  -4  15   3      188.03      219.01     45.77 o
  -3  15   3      528.86      661.88     57.27 o
  -2  15   3      284.25      394.31     71.16 o
  -1  15   3      293.92      260.97     64.59 o
   0  15   3      145.61       99.53     53.56 o
   1  15   3      314.49      190.74     94.22 o
   2  15   3      257.78      381.26     42.70 o
   3  15   3      490.15      521.60     72.48 o
   4  15   3      217.51      181.26     56.20 o
   5  15   3      275.24      298.60     84.07 o
   6  15   3      349.01      127.56     98.57 o
   7  15   3      741.20      684.24    142.07 o
   8  15   3       16.18      -84.07     84.07 o
  -7  16   3      348.69      459.01    101.47 o
  -6  16   3      157.71       78.70    101.46 o
  -5  16   3     1978.12     2104.33    121.99 o
  -4  16   3      949.59      993.16     81.86 o
  -3  16   3       36.33       53.56     57.71 o
  -2  16   3      492.71      517.04     85.92 o
  -1  16   3       45.18        2.76     53.35 o
   0  16   3       76.17      202.82     81.31 o
   1  16   3       60.24      113.06    101.46 o
   2  16   3      436.37      463.87    147.86 o
   3  16   3       61.17       71.78     52.18 o
   4  16   3      915.36      863.49     92.51 o
   5  16   3     1980.10     2195.34    176.90 o
   6  16   3      141.44      115.96     75.37 o
   7  16   3      350.37      379.78    118.86 o
  -6  17   3      186.40      162.00    101.47 o
  -5  17   3      306.64      430.00     66.72 o
  -4  17   3      141.78       69.12     44.35 o
  -3  17   3      163.48      163.94     88.73 o
  -2  17   3      216.58      349.47     99.41 o
  -1  17   3      377.26      191.49     81.69 o
   0  17   3      284.54      217.43     88.15 o
   1  17   3      320.11      348.22    142.06 o
   2  17   3      230.80      275.41    130.46 o
   3  17   3      176.03       66.68    110.16 o
   4  17   3      138.86      171.04     66.68 o
   5  17   3      253.25      275.41     86.97 o
   6  17   3      188.39      101.47     86.97 o
  -4  18   3      117.28      226.12    136.25 o
  -3  18   3       29.33       66.68    124.65 o
  -2  18   3      137.04      221.84     84.93 o
  -1  18   3      368.23      475.35    109.54 o
   0  18   3       49.11      -70.70     70.70 o
   1  18   3      305.92      569.29    115.70 o
   2  18   3      171.93      206.02     95.17 o
   3  18   3       27.11      -46.38     92.77 o
   4  18   3      137.20      200.03     66.68 o
  -2  19   3      226.49      277.34    311.65 o
  -1  19   3       45.56       49.67    120.31 o
   0  19   3      141.53      189.65     88.07 o
   1  19   3       64.51        2.55     76.69 o
   2  19   3      233.54      413.36    106.54 o
   1   0   4    26558.95    14862.97    280.07 o
   2   0   4    10355.87    11001.39    194.84 o
   3   0   4     1987.96     1173.83     96.50 o
   4   0   4    12408.98    11295.35    179.50 o
   5   0   4     2205.68     2962.47     63.06 o
   6   0   4     1076.21      791.67     28.51 o
   7   0   4     1313.98      977.90     33.35 o
   8   0   4     2493.63     2661.89     90.17 o
   9   0   4        3.32       18.07     22.36 o
  10   0   4     2484.07     2245.10     93.48 o
  11   0   4       33.98       22.30     36.04 o
  12   0   4      228.19      163.38     49.44 o
  13   0   4        7.05       41.08     45.73 o
 -13   1   4      139.03      208.10     51.76 o
 -12   1   4        1.93      -34.41     34.41 o
 -11   1   4      172.53      288.92     48.86 o
 -10   1   4     3444.73     3213.76    125.25 o
  -9   1   4     3025.91     2976.55     79.89 o
  -8   1   4     1356.20     1138.66     45.19 o
  -7   1   4     6160.13     6261.65    114.36 o
  -6   1   4      653.84      725.69     29.18 o
  -5   1   4     4258.66     4651.25     85.24 o
  -4   1   4     5172.75     4357.74     76.57 o
  -3   1   4    37707.50    46575.12    704.60 o
  -2   1   4    76386.05    84226.51   1312.93 o
  -1   1   4     7139.63    10052.81    217.83 o
   1   1   4     7493.29    10373.42    167.95 o
   2   1   4    75113.09    82240.58   1314.15 o
   3   1   4    38726.82    48238.76    755.65 o
   4   1   4     5093.07     4288.02     83.18 o
   5   1   4     4404.28     4800.53     93.23 o
   6   1   4      615.42      696.90     29.69 o
   7   1   4     5927.12     6010.86    122.17 o
   8   1   4     1514.17     1299.51     53.39 o
   9   1   4     2787.92     2689.67     93.47 o
  10   1   4     3662.56     3372.11    118.88 o
  11   1   4      152.13      226.78     45.82 o
  12   1   4        3.41      -38.33     38.33 o
  13   1   4      165.59      179.39     50.46 o
 -13   2   4       32.55      -55.23     55.23 o
 -12   2   4       38.58       17.33     51.83 o
 -11   2   4     1644.57     1895.39     84.02 o
 -10   2   4     1004.46      901.94     50.14 o
  -9   2   4      276.75      237.75     28.70 o
  -8   2   4      343.73      254.89     25.27 o
  -7   2   4     2076.76     2278.34     62.53 o
  -6   2   4      473.70      497.10     27.69 o
  -5   2   4    28581.19    31007.95    510.44 o
  -4   2   4     4748.80     5171.58    112.53 o
  -3   2   4      279.19      411.80     21.11 o
  -2   2   4    15108.81    15599.52    301.20 o
  -1   2   4     3134.24     3053.76     60.16 o
   0   2   4     6623.99     4250.11    114.73 o
   1   2   4     2578.80     2586.30     59.16 o
   2   2   4    15526.88    15827.17    339.57 o
   3   2   4      272.33      390.41     22.97 o
   4   2   4     4567.70     4994.54     94.54 o
   5   2   4    28479.07    31425.79    509.84 o
   6   2   4      499.84      513.55     27.51 o
   7   2   4     1878.10     2058.70     56.74 o
   8   2   4      311.93      233.27     26.66 o
   9   2   4      264.95      164.94     26.46 o
  10   2   4     1008.09      902.68     49.34 o
  11   2   4     1808.59     2092.38     85.13 o
  12   2   4       38.43      -33.86     33.86 o
  13   2   4       49.36       47.67     42.57 o
 -13   3   4      134.40      289.12     60.87 o
 -12   3   4      399.58      441.81     63.19 o
 -11   3   4      173.18      153.61     45.43 o
 -10   3   4     1105.36      966.55     62.78 o
  -9   3   4     1848.37     1962.20     80.18 o
  -8   3   4     2000.35     1891.36     67.25 o
  -7   3   4      922.10      902.41     47.98 o
  -6   3   4     3963.73     4243.86     96.81 o
  -5   3   4     1328.01     1313.98     37.89 o
  -4   3   4     2219.58     2123.45     49.46 o
  -3   3   4      540.88      516.87     22.20 o
  -2   3   4     2523.93     2818.59     88.58 o
  -1   3   4     9359.76     6910.91    180.95 o
   0   3   4      163.13       87.35     10.61 o
   1   3   4     9731.67     7251.91    237.94 o
   2   3   4     2920.43     3150.37     68.45 o
   3   3   4      695.34      574.56     27.76 o
   4   3   4     2047.65     1934.45     52.90 o
   5   3   4     1234.01     1251.65     43.43 o
   6   3   4     3954.34     4430.43     89.91 o
   7   3   4      931.07      891.32     36.03 o
   8   3   4     1838.44     1797.51     55.89 o
   9   3   4     2014.53     2083.68     75.49 o
  10   3   4     1103.62     1002.82     51.34 o
  11   3   4      197.09      232.08     35.93 o
  12   3   4      423.57      365.48     48.88 o
  13   3   4      149.14      233.14     51.56 o
 -13   4   4       23.09        7.71     46.28 o
 -12   4   4      177.13      129.15     51.58 o
 -11   4   4       92.72       12.23     35.01 o
 -10   4   4      938.70      902.99     55.32 o
  -9   4   4      623.09      623.23     45.94 o
  -8   4   4     1027.92     1076.59     45.21 o
  -7   4   4      445.08      413.05     29.36 o
  -6   4   4     2443.08     2757.77     67.70 o
  -5   4   4      324.46      296.02     26.47 o
  -4   4   4     8646.15     8921.77    157.82 o
  -3   4   4      867.73     1061.17     38.09 o
  -2   4   4     2479.82     2820.55     81.71 o
  -1   4   4     1108.63      748.12     39.57 o
   0   4   4    34506.63    41349.20    738.46 o
   1   4   4     1142.65      778.72     29.67 o
   2   4   4     2308.18     2691.72     71.54 o
   3   4   4      809.10      989.24     62.96 o
   4   4   4     8616.67     8741.02    183.59 o
   5   4   4      274.84      272.10     20.00 o
   6   4   4     2472.55     2608.88     63.33 o
   7   4   4      427.86      402.63     27.56 o
   8   4   4     1105.70      953.96     41.74 o
   9   4   4      669.20      636.64     40.42 o
  10   4   4     1002.01     1024.34     59.33 o
  11   4   4      113.31       10.46     27.88 o
  12   4   4      263.33      177.00     40.84 o
  13   4   4       22.21       -2.84     44.94 o
 -13   5   4      607.09      943.46     83.51 o
 -12   5   4       21.95      -16.22     39.60 o
 -11   5   4        9.84        0.47     40.59 o
 -10   5   4      352.26      224.44     41.19 o
  -9   5   4      950.14     1222.16     59.76 o
  -8   5   4      153.24      239.64     31.98 o
  -7   5   4     4138.19     3998.61    105.67 o
  -6   5   4     3625.41     4141.35    104.73 o
  -5   5   4      375.34      270.02     23.88 o
  -4   5   4     1000.81      732.50     31.40 o
  -3   5   4     1866.06     2121.38     59.30 o
  -2   5   4     7516.57     6805.88    177.18 o
  -1   5   4    30358.06    31323.33    797.92 o
   0   5   4      299.34      363.29     17.21 o
   1   5   4    31543.70    32063.91    822.60 o
   2   5   4     7462.50     6631.27    186.51 o
   3   5   4     1947.36     2136.52     72.35 o
   4   5   4     1087.99      753.93     34.42 o
   5   5   4      410.65      231.30     30.76 o
   6   5   4     3707.46     4083.69    107.30 o
   7   5   4     3865.09     3720.15     95.33 o
   8   5   4      162.06      197.71     32.07 o
   9   5   4      828.96      922.63     49.84 o
  10   5   4      377.13      303.94     34.85 o
  11   5   4       12.12       33.85     32.76 o
  12   5   4       27.26       32.90     43.06 o
  13   5   4      680.52      880.05     84.23 o
 -12   6   4       68.27      -15.03     45.60 o
 -11   6   4       45.24      -13.78     59.96 o
 -10   6   4      325.78      271.95     45.14 o
  -9   6   4      167.12      216.63     34.24 o
  -8   6   4      907.20      944.73     60.26 o
  -7   6   4      161.86      154.47     25.34 o
  -6   6   4     1692.98     1919.51     62.25 o
  -5   6   4     6507.20     6367.14    151.66 o
  -4   6   4     3573.76     3602.31    133.66 o
  -3   6   4     5420.94     5398.86    122.55 o
  -2   6   4     5363.77     5350.00    159.26 o
  -1   6   4    15152.06    15851.51    352.94 o
   0   6   4     1059.89     1111.84     34.61 o
   1   6   4    14767.02    14963.50    417.60 o
   2   6   4     5159.83     5052.16    164.09 o
   3   6   4     5487.44     5355.30    133.57 o
   4   6   4     3466.76     3440.77    111.18 o
   5   6   4     6734.33     6646.61    145.39 o
   6   6   4     1752.66     1942.82     63.48 o
   7   6   4      225.73      240.62     30.79 o
   8   6   4      838.87      851.18     53.94 o
   9   6   4      157.86      116.60     33.06 o
  10   6   4      311.65      295.53     50.34 o
  11   6   4       16.97       -7.87     40.17 o
  12   6   4       71.44       72.77     51.16 o
 -12   7   4      123.55      136.69     53.17 o
 -11   7   4       59.25       48.41     46.06 o
 -10   7   4     1273.47     1317.69    129.33 o
  -9   7   4      302.85      422.03     60.74 o
  -8   7   4      724.04      672.19     70.31 o
  -7   7   4     2425.08     2727.73     98.31 o
  -6   7   4     1788.22     1911.29     90.50 o
  -5   7   4     1831.99     1715.16     70.78 o
  -4   7   4     2311.47     2382.14     79.63 o
  -3   7   4       61.18       22.85     24.52 o
  -2   7   4    13591.24    13048.23    345.21 o
  -1   7   4     1564.35     1412.16     47.74 o
   0   7   4     7832.54     6618.64    167.61 o
   1   7   4     1513.10     1465.21     67.02 o
   2   7   4    14000.17    13431.96    369.89 o
   3   7   4       43.56      -13.86     19.25 o
   4   7   4     2181.69     2215.66     80.26 o
   5   7   4     1737.26     1707.44     65.73 o
   6   7   4     1817.07     1874.12     73.84 o
   7   7   4     2551.08     2742.34    125.61 o
   8   7   4      649.53      568.69     54.40 o
   9   7   4      339.50      483.39     57.75 o
  10   7   4     1182.65     1089.52     87.06 o
  11   7   4       54.18       -1.86     82.24 o
  12   7   4      130.30      145.11     57.49 o
 -12   8   4      117.04      118.84     56.12 o
 -11   8   4      287.93      214.10     57.79 o
 -10   8   4      915.07      845.01     70.51 o
  -9   8   4      377.65      433.51     64.44 o
  -8   8   4     2377.81     2458.05     99.27 o
  -7   8   4        7.55      117.21     41.29 o
  -6   8   4     1225.46     1255.67     76.86 o
  -5   8   4     1017.94     1124.29     64.04 o
  -4   8   4     5935.19     5561.96    152.32 o
  -3   8   4      225.96      226.17     27.78 o
  -2   8   4       57.31       80.01     63.78 o
  -1   8   4     1754.13     1484.61     91.78 o
   0   8   4      824.84      786.19     39.71 o
   1   8   4     1851.52     1732.72     73.82 o
   2   8   4       77.31      196.56     32.57 o
   3   8   4      264.39      272.41     32.61 o
   4   8   4     6002.68     5629.53    141.94 o
   5   8   4     1033.01     1068.84     57.34 o
   6   8   4     1270.40     1290.96     61.98 o
   7   8   4       11.07        0.47     25.19 o
   8   8   4     2317.13     2521.19    100.77 o
   9   8   4      341.42      385.58     52.16 o
  10   8   4      893.52      801.41     82.78 o
  11   8   4      316.67      343.07    112.98 o
  12   8   4       95.87      105.41     54.80 o
 -12   9   4       56.33       62.74     65.94 o
 -11   9   4      896.94      939.40    188.46 o
 -10   9   4       41.95      119.56     57.83 o
  -9   9   4      506.78      369.31    107.55 o
  -8   9   4      497.50      477.83     67.78 o
  -7   9   4      646.15      830.02     74.61 o
  -6   9   4      553.71      562.77     52.39 o
  -5   9   4      988.65     1026.32     87.84 o
  -4   9   4      591.19      591.56     52.29 o
  -3   9   4     1996.17     1775.17    107.33 o
  -2   9   4      223.26      325.83     73.38 o
  -1   9   4     3561.06     3473.63    105.36 o
   0   9   4     2710.96     2835.87     74.93 o
   1   9   4     3883.15     3781.84     87.22 o
   2   9   4      239.23      351.81     33.54 o
   3   9   4     2325.06     2079.72     78.64 o
   4   9   4      630.32      638.09     69.62 o
   5   9   4     1010.04      895.51     47.19 o
   6   9   4      574.94      608.78     47.29 o
   7   9   4      731.88      692.24     52.60 o
   8   9   4      492.64      537.75     84.11 o
   9   9   4      432.01      424.24     52.79 o
  10   9   4       31.23       44.03     46.95 o
  11   9   4      836.47      914.73     88.90 o
  12   9   4       48.56       20.10     59.40 o
 -11  10   4      246.67      256.60     66.73 o
 -10  10   4       69.64      130.47     58.67 o
  -9  10   4      155.53      209.55     60.62 o
  -8  10   4     1159.52     1198.66     91.72 o
  -7  10   4      287.08      372.13     58.32 o
  -6  10   4      211.22      182.09     37.98 o
  -5  10   4     2474.02     2478.18    111.55 o
  -4  10   4      330.22      351.92     61.92 o
  -3  10   4      614.77      669.71     66.99 o
  -2  10   4     1277.52     1372.31    103.56 o
  -1  10   4      593.53      773.47     39.36 o
   0  10   4     2237.46     2611.40     70.66 o
   1  10   4      529.60      634.62     32.70 o
   2  10   4     1357.29     1473.14     63.05 o
   3  10   4      611.20      606.20     48.29 o
   4  10   4      388.58      408.93     51.84 o
   5  10   4     2504.48     2565.36    141.13 o
   6  10   4      291.26      242.48     46.76 o
   7  10   4      347.29      275.74     39.71 o
   8  10   4     1099.14      968.79     67.52 o
   9  10   4      176.21      208.35     44.92 o
  10  10   4       55.38       59.37     56.91 o
  11  10   4      191.42      162.40     50.37 o
 -11  11   4       12.81      -10.39     57.00 o
 -10  11   4     1584.66     1787.86    136.33 o
  -9  11   4      130.23      101.79     57.26 o
  -8  11   4      518.88      581.17     75.07 o
  -7  11   4      249.65      373.77     59.63 o
  -6  11   4     1040.30     1000.50     68.22 o
  -5  11   4      225.53      263.83     48.26 o
  -4  11   4     1127.27     1031.24     83.81 o
  -3  11   4      118.33      118.01     30.11 o
  -2  11   4     5966.48     5735.71    168.95 o
  -1  11   4        0.21      -19.75     48.38 o
   0  11   4     4078.55     3479.74    137.79 o
   1  11   4        1.44       26.42     18.97 o
   2  11   4     6632.11     6348.58    154.42 o
   3  11   4      114.63       81.32     31.01 o
   4  11   4     1251.29     1114.19     73.32 o
   5  11   4      241.13      326.55     82.62 o
   6  11   4     1022.54     1181.39    103.59 o
   7  11   4      260.56      270.67     55.75 o
   8  11   4      378.95      515.51     73.22 o
   9  11   4      132.91      114.02     38.34 o
  10  11   4     1417.33     1589.29     93.10 o
  11  11   4        7.71      -45.50     45.50 o
 -10  12   4      271.91      327.11    132.45 o
  -9  12   4       72.69       49.66     54.94 o
  -8  12   4      981.75     1096.10    144.22 o
  -7  12   4      274.10      225.18     57.82 o
  -6  12   4     1250.04     1136.37     91.17 o
  -5  12   4      217.96      224.90     49.84 o
  -4  12   4     1168.64      987.07     72.22 o
  -3  12   4      367.94      375.06     49.91 o
  -2  12   4     2299.30     1998.90     81.51 o
  -1  12   4     1926.72     2080.81    106.61 o
   0  12   4       73.99      161.48     44.89 o
   1  12   4     2213.49     2178.56     81.81 o
   2  12   4     2232.22     2146.61     85.05 o
   3  12   4      404.97      420.89     43.83 o
   4  12   4     1055.61      974.73     74.21 o
   5  12   4      191.86       82.81     54.29 o
   6  12   4     1184.65     1176.48    106.56 o
   7  12   4      330.30      346.14     60.45 o
   8  12   4     1013.34     1081.39     93.44 o
   9  12   4       72.38      128.08     58.82 o
  10  12   4      296.33      355.51     73.99 o
 -10  13   4       19.96        5.80     57.75 o
  -9  13   4     1511.84     1625.63    117.09 o
  -8  13   4       25.67       12.11     92.12 o
  -7  13   4      324.11      468.74     70.68 o
  -6  13   4      791.35      802.82    106.54 o
  -5  13   4     1499.22     1493.27     95.91 o
  -4  13   4      510.86      655.71     69.88 o
  -3  13   4     1379.25     1351.39     74.07 o
  -2  13   4      449.99      379.96     42.64 o
  -1  13   4     1430.22     1626.53    198.65 o
   0  13   4     4071.83     4087.77    207.25 o
   1  13   4     1596.55     1814.85     72.56 o
   2  13   4      468.71      437.53     45.20 o
   3  13   4     1605.63     1660.49     78.85 o
   4  13   4      472.08      465.70     70.19 o
   5  13   4     1392.17     1628.41    137.74 o
   6  13   4      825.20      696.28     97.24 o
   7  13   4      304.70      382.49     88.08 o
   8  13   4       29.90       74.03     55.43 o
   9  13   4     1425.07     1617.15    114.33 o
  10  13   4       16.35       84.62     76.66 o
  -9  14   4      240.17      252.46     67.91 o
  -8  14   4      819.98      763.73    125.34 o
  -7  14   4       36.90      144.34     78.74 o
  -6  14   4     1343.87     1439.11    104.29 o
  -5  14   4     1334.30     1265.01     90.30 o
  -4  14   4      637.32      580.95     60.24 o
  -3  14   4      286.24      372.30     47.67 o
  -2  14   4      325.82      231.51     59.51 o
  -1  14   4      791.12      805.47     86.96 o
   0  14   4      996.90      963.38    110.72 o
   1  14   4      678.53      747.28    101.47 o
   2  14   4      279.11      261.73     61.01 o
   3  14   4      314.26      447.01     57.55 o
   4  14   4      621.89      549.28     74.43 o
   5  14   4     1322.37     1148.30    139.19 o
   6  14   4     1402.70     1835.55    182.69 o
   7  14   4       47.34      -12.49     66.03 o
   8  14   4      760.53      747.74    117.59 o
   9  14   4      220.55      322.43     72.71 o
  -8  15   4      557.30      814.80    116.64 o
  -7  15   4      388.39      356.78     91.66 o
  -6  15   4      101.05      134.03     52.28 o
  -5  15   4      594.14      631.33     66.48 o
  -4  15   4      733.68      793.23     77.00 o
  -3  15   4      283.16      240.15     40.31 o
  -2  15   4      678.99      676.09    110.15 o
  -1  15   4     1167.36     1427.31    107.79 o
   0  15   4      167.78      118.77     67.28 o
   1  15   4     1147.35     1374.64    127.07 o
   2  15   4      743.34      873.14     59.76 o
   3  15   4      324.39      294.93     51.12 o
   4  15   4      739.49      707.45    104.38 o
   5  15   4      572.29      547.96    107.27 o
   6  15   4       97.82      344.98    115.96 o
   7  15   4      411.19      214.54    113.07 o
   8  15   4      493.83      690.00    153.66 o
  -7  16   4      424.71      423.82    152.20 o
  -6  16   4      237.15      243.98     57.64 o
  -5  16   4      745.52      869.37    136.10 o
  -4  16   4      203.75      197.55     49.71 o
  -3  16   4       16.99        5.73     57.24 o
  -2  16   4      329.77      467.82     83.15 o
  -1  16   4      307.84      362.32     72.88 o
   0  16   4      308.62      327.90     76.50 o
   1  16   4      323.38      327.60    133.36 o
   2  16   4      297.25      391.38    139.16 o
   3  16   4       13.75       28.02     41.49 o
   4  16   4      191.85      431.95     84.07 o
   5  16   4      735.63      707.44    115.97 o
   6  16   4      202.29      162.35     84.07 o
   7  16   4      452.49      426.18    124.66 o
  -6  17   4        1.13       -1.80     56.97 o
  -5  17   4       11.32       45.45     47.75 o
  -4  17   4      298.29      287.62     87.61 o
  -3  17   4       90.65       50.17     60.06 o
  -2  17   4      166.76      145.71     70.14 o
  -1  17   4      373.74      400.93    123.21 o
   0  17   4      669.00      463.59    104.56 o
   1  17   4      419.56      308.87     92.85 o
   2  17   4      155.85      121.76    118.86 o
   3  17   4       70.62       97.05     94.22 o
   4  17   4      299.81      287.01     78.28 o
   5  17   4       17.00       92.77     75.37 o
   6  17   4        0.33      -78.27     78.27 o
  -4  18   4      283.71      385.58    153.65 o
  -3  18   4      125.46      124.66    124.66 o
  -2  18   4        7.25      -19.55     79.86 o
  -1  18   4       16.05      -15.29     74.80 o
   0  18   4        7.87      -20.14     76.61 o
   1  18   4       24.10       75.37    202.92 o
   2  18   4        1.39       86.97    113.06 o
   3  18   4      121.17      243.51    130.45 o
   4  18   4      228.71      197.13     66.68 o
  -2  19   4      530.49      548.21    247.88 o
  -1  19   4       38.22      -70.96     70.96 o
   0  19   4       29.28      -66.41    113.06 o
   1  19   4       36.84      -62.22     72.58 o
   2  19   4      572.58      551.74    109.79 o
   2   0   5    59956.38    84994.95   1263.76 o
   3   0   5    17911.60    19310.01    293.92 o
   4   0   5    15934.56    17041.16    264.09 o
   5   0   5     6387.13     7346.85    124.54 o
   6   0   5      215.85      106.73     13.61 o
   7   0   5     3314.03     3634.73     79.21 o
   8   0   5      437.05      521.23     35.87 o
   9   0   5       90.08       45.10     23.96 o
  10   0   5      705.51      665.59     60.32 o
  11   0   5      318.33      277.68     50.21 o
  12   0   5       61.23       67.84     51.05 o
  13   0   5      124.07      105.99     47.91 o
 -13   1   5       29.28       92.68     59.04 o
 -12   1   5      293.54      284.91     50.96 o
 -11   1   5      419.97      590.68     60.98 o
 -10   1   5       60.95       57.88     31.47 o
  -9   1   5      166.38      176.91     25.00 o
  -8   1   5     1102.38     1194.63     45.95 o
  -7   1   5     2022.10     1844.14     45.85 o
  -6   1   5      833.32      927.94     30.59 o
  -5   1   5     3486.60     3770.51     72.25 o
  -4   1   5     4975.35     4479.54     77.71 o
  -3   1   5     3578.81     4125.80     76.77 o
  -2   1   5     1791.80     3891.78     89.18 o
  -1   1   5     2335.13     4927.68     99.65 o
   0   1   5     2099.43     1609.96     31.41 o
   1   1   5     2696.11     5265.60    103.87 o
   2   1   5     1679.20     3654.50     68.31 o
   3   1   5     3780.58     4278.45     79.09 o
   4   1   5     4604.39     4195.96     89.19 o
   5   1   5     3657.43     3907.75     79.09 o
   6   1   5     1041.77     1163.29     36.67 o
   7   1   5     1797.69     1680.51     54.07 o
   8   1   5     1095.44     1038.68     44.33 o
   9   1   5      167.22      175.35     25.57 o
  10   1   5       39.16      103.96     38.32 o
  11   1   5      375.20      585.03     61.93 o
  12   1   5      352.82      455.47     89.13 o
  13   1   5       15.65       28.82     39.95 o
 -13   2   5       30.73      -44.36     52.00 o
 -12   2   5      301.31      328.94     77.58 o
 -11   2   5      282.72      249.00     52.16 o
 -10   2   5      434.29      416.29     56.40 o
  -9   2   5      574.93      621.23     39.10 o
  -8   2   5      878.04      830.38     45.82 o
  -7   2   5       26.22       25.59     14.67 o
  -6   2   5     4921.65     4739.43     98.27 o
  -5   2   5      532.59      629.15     31.63 o
  -4   2   5     4726.48     3886.97     83.00 o
  -3   2   5     5273.98     6099.92    123.19 o
  -2   2   5    20961.75    20370.74    429.99 o
  -1   2   5    11724.53    10221.45    249.76 o
   0   2   5     3624.05     1059.33     37.23 o
   1   2   5    11104.30     9987.92    179.02 o
   2   2   5    20843.18    20357.96    388.36 o
   3   2   5     5860.15     6641.79    120.62 o
   4   2   5     4810.05     4028.20     85.44 o
   5   2   5      626.70      695.10     29.41 o
   6   2   5     5140.45     4866.33     98.21 o
   7   2   5       37.54       13.76     17.29 o
   8   2   5      826.63      810.63     40.05 o
   9   2   5      639.48      654.72     40.86 o
  10   2   5      437.13      343.49     36.10 o
  11   2   5      321.44      395.28     51.41 o
  12   2   5      269.35      303.35     59.84 o
  13   2   5       36.93      -17.88     38.27 o
 -13   3   5      210.46      227.22     57.78 o
 -12   3   5      266.49      313.78     56.84 o
 -11   3   5      158.54      166.72     46.80 o
 -10   3   5      121.24      121.02     32.54 o
  -9   3   5     3540.72     3552.10    101.34 o
  -8   3   5     2445.99     2223.51     73.08 o
  -7   3   5     2406.59     2702.90     73.14 o
  -6   3   5     4883.77     5211.66    111.28 o
  -5   3   5     7693.94     6866.90    137.66 o
  -4   3   5     1741.34     1676.20     42.60 o
  -3   3   5     1976.01     1684.55     43.89 o
  -2   3   5     7155.86     6879.79    178.09 o
  -1   3   5     9462.03    10604.63    230.93 o
   0   3   5    14113.99    22208.68    429.44 o
   1   3   5     9282.85    10135.87    343.10 o
   2   3   5     6808.86     6507.85    137.00 o
   3   3   5     2235.57     1901.61     95.94 o
   4   3   5     1498.58     1443.52     40.20 o
   5   3   5     7643.23     7069.56    137.77 o
   6   3   5     4830.09     5060.06    110.00 o
   7   3   5     2585.35     2796.73     68.77 o
   8   3   5     2625.48     2427.79     65.53 o
   9   3   5     3341.93     3309.64     92.24 o
  10   3   5      144.66      140.98     28.87 o
  11   3   5      172.03      193.25     39.47 o
  12   3   5      248.22      285.83     45.79 o
  13   3   5      221.66      193.71     70.87 o
 -13   4   5        2.75       31.86     49.69 o
 -12   4   5      145.34      118.02     49.96 o
 -11   4   5      201.94      212.89     37.61 o
 -10   4   5      956.60      884.66     55.83 o
  -9   4   5      135.29      133.71     28.53 o
  -8   4   5      213.65      180.74     25.05 o
  -7   4   5      178.30      217.77     23.78 o
  -6   4   5       35.60        6.16     18.75 o
  -5   4   5     3815.59     3951.27     90.39 o
  -4   4   5     2775.97     2990.20     62.36 o
  -3   4   5     4202.47     4078.84     97.71 o
  -2   4   5     4141.70     3922.38    129.01 o
  -1   4   5     3588.26     3574.26     88.58 o
   0   4   5    10975.13    11841.23    239.28 o
   1   4   5     3467.02     3438.22    102.14 o
   2   4   5     4408.84     4102.60    100.01 o
   3   4   5     4398.97     4204.40     91.53 o
   4   4   5     2368.13     2555.57     69.54 o
   5   4   5     3951.63     3974.52     86.00 o
   6   4   5       48.70       41.46     15.26 o
   7   4   5      172.00      207.96     22.18 o
   8   4   5      196.16      169.40     22.78 o
   9   4   5      122.58       97.99     24.33 o
  10   4   5     1022.99     1046.61     53.75 o
  11   4   5      175.95      135.81     32.45 o
  12   4   5      133.01      112.38     34.04 o
  13   4   5        1.68       76.80     44.10 o
 -13   5   5       79.16      162.23     62.63 o
 -12   5   5      157.64      238.47     43.88 o
 -11   5   5       92.60      125.44     42.47 o
 -10   5   5      323.80      274.00     75.75 o
  -9   5   5      410.20      449.68     59.98 o
  -8   5   5      449.54      452.19     45.53 o
  -7   5   5     1692.66     1538.62     61.78 o
  -6   5   5      885.41      842.88     44.85 o
  -5   5   5     2893.40     2623.72     61.38 o
  -4   5   5      571.66      762.11     41.80 o
  -3   5   5     7355.55     7801.90    186.71 o
  -2   5   5     3341.12     3209.09     95.77 o
  -1   5   5     3791.48     5039.37    112.88 o
   0   5   5     1486.23     1404.87     46.06 o
   1   5   5     3768.83     5089.55    153.05 o
   2   5   5     3625.22     3424.98    103.56 o
   3   5   5     7333.06     7847.60    186.54 o
   4   5   5      696.42      846.24     37.62 o
   5   5   5     2689.64     2410.86     68.90 o
   6   5   5     1001.41      949.30     50.27 o
   7   5   5     1864.17     1736.82     57.35 o
   8   5   5      386.20      382.31     31.55 o
   9   5   5      426.47      454.92     37.35 o
  10   5   5      289.99      204.81     34.14 o
  11   5   5      146.90      203.35     36.23 o
  12   5   5      182.38      360.01     54.85 o
  13   5   5       87.05      161.44     56.79 o
 -12   6   5        9.81       -2.87     44.93 o
 -11   6   5       91.62      194.56     52.05 o
 -10   6   5      353.24      344.94     47.18 o
  -9   6   5      284.46      312.33     38.33 o
  -8   6   5     1165.89     1116.65     69.57 o
  -7   6   5      814.22      885.03     55.45 o
  -6   6   5     1491.92     1404.57     49.62 o
  -5   6   5      660.60      551.31     41.60 o
  -4   6   5     5471.85     5258.40    124.43 o
  -3   6   5     5421.12     5630.82    135.48 o
  -2   6   5     3230.83     3517.40     98.04 o
  -1   6   5      549.59      877.56     34.07 o
   0   6   5    14383.62    18494.68    340.28 o
   1   6   5      679.14     1043.12     57.90 o
   2   6   5     3020.53     3227.64    102.33 o
   3   6   5     4882.83     5016.84    132.21 o
   4   6   5     5297.48     5194.10    152.83 o
   5   6   5      585.38      519.67     49.38 o
   6   6   5     1366.72     1218.97     51.02 o
   7   6   5      813.27      737.46     46.12 o
   8   6   5     1110.97     1066.29     61.39 o
   9   6   5      377.22      327.38     42.21 o
  10   6   5      384.39      353.45     52.04 o
  11   6   5       96.71      106.09     42.98 o
  12   6   5       19.34      -22.23     46.32 o
 -12   7   5      307.53      465.03     68.47 o
 -11   7   5      312.51      356.02     62.63 o
 -10   7   5      740.98      865.31     71.88 o
  -9   7   5       46.57       27.73     43.04 o
  -8   7   5     1246.72     1205.20     69.85 o
  -7   7   5      153.35      133.22     32.98 o
  -6   7   5     2216.56     2377.38    173.36 o
  -5   7   5     1944.19     1544.50     67.28 o
  -4   7   5     2660.95     2553.78     85.76 o
  -3   7   5     5138.12     5676.01    144.30 o
  -2   7   5     2915.60     3053.71     78.37 o
  -1   7   5      323.77      583.62     35.58 o
   0   7   5    25377.10    25443.16    514.27 o
   1   7   5      335.14      526.89     43.55 o
   2   7   5     2776.82     2964.49    111.26 o
   3   7   5     5295.51     5908.23    142.42 o
   4   7   5     2804.17     2596.63    123.68 o
   5   7   5     2115.12     1616.65     71.70 o
   6   7   5     2219.36     2386.36     86.12 o
   7   7   5      192.89      136.70     34.01 o
   8   7   5     1305.46     1221.95     73.57 o
   9   7   5       64.55       57.25     37.23 o
  10   7   5      755.37      941.38     81.37 o
  11   7   5      282.62      394.81     65.17 o
  12   7   5      292.46      453.36     85.68 o
 -12   8   5       34.57       18.43     50.82 o
 -11   8   5      191.88      231.49     56.63 o
 -10   8   5      166.40      128.77     45.28 o
  -9   8   5      201.13      195.50     47.20 o
  -8   8   5      728.27      815.66     77.12 o
  -7   8   5      838.03      929.02     74.49 o
  -6   8   5     1903.41     1731.66     76.07 o
  -5   8   5     1654.82     1807.08     75.75 o
  -4   8   5     1224.50     1383.84     61.03 o
  -3   8   5     1685.65     1602.80     66.52 o
  -2   8   5     9593.32    10165.17    274.45 o
  -1   8   5     1604.42     1606.94     55.12 o
   0   8   5      614.53      500.43     32.02 o
   1   8   5     1572.96     1574.70    107.60 o
   2   8   5    10111.02    10403.10    300.13 o
   3   8   5     1762.87     1627.29     95.23 o
   4   8   5     1434.78     1508.92     60.29 o
   5   8   5     1689.93     1827.02     68.88 o
   6   8   5     1939.96     1627.59     70.32 o
   7   8   5      793.39      804.68     58.41 o
   8   8   5      807.39      788.87     63.48 o
   9   8   5      251.47      231.69     49.22 o
  10   8   5      187.70      246.16     52.51 o
  11   8   5      190.50      213.99     56.91 o
  12   8   5       29.04      -37.75     51.94 o
 -12   9   5      259.87      374.46     85.52 o
 -11   9   5      145.61      184.38     67.54 o
 -10   9   5      132.95       51.83     54.20 o
  -9   9   5      112.64      188.83     67.55 o
  -8   9   5     1278.14     1467.53     94.31 o
  -7   9   5      198.32      239.65     60.59 o
  -6   9   5     2858.11     3092.47    111.79 o
  -5   9   5     6204.81     5326.83    156.02 o
  -4   9   5     1406.86     1556.14     66.45 o
  -3   9   5      627.18      750.23     65.48 o
  -2   9   5     2614.78     2294.93     91.35 o
  -1   9   5     1196.20     1220.11     40.17 o
   0   9   5     2027.64     1951.98     60.46 o
   1   9   5     1109.34     1154.91     47.99 o
   2   9   5     2684.09     2344.79     99.47 o
   3   9   5      619.21      627.40     46.75 o
   4   9   5     1428.18     1645.91     99.44 o
   5   9   5     6293.53     5450.77    144.62 o
   6   9   5     2875.12     3120.31    102.35 o
   7   9   5      125.59      109.77     32.22 o
   8   9   5     1178.04     1156.11     71.70 o
   9   9   5      120.60      137.63     44.79 o
  10   9   5      140.17       64.16     56.07 o
  11   9   5      146.71       31.93     51.94 o
  12   9   5      259.45      389.71     72.97 o
 -11  10   5       82.41      114.24     57.92 o
 -10  10   5      234.01      129.39     59.01 o
  -9  10   5     1461.98     1431.15    104.44 o
  -8  10   5       64.54      112.03     51.97 o
  -7  10   5      435.17      346.39     61.14 o
  -6  10   5     2228.71     2081.80     91.44 o
  -5  10   5      300.67      373.97     46.45 o
  -4  10   5     1020.91     1139.93    137.99 o
  -3  10   5     1545.24     1578.15     93.38 o
  -2  10   5     2345.07     2752.01     90.25 o
  -1  10   5     1676.93     1765.40     61.81 o
   0  10   5      324.72      428.58     34.28 o
   1  10   5     1631.12     1571.17     59.80 o
   2  10   5     2279.54     2543.87     90.80 o
   3  10   5     1443.18     1390.75     69.91 o
   4  10   5     1130.99     1191.57     74.49 o
   5  10   5      252.65      362.39     65.50 o
   6  10   5     2191.60     2079.26     79.66 o
   7  10   5      455.49      389.79     43.57 o
   8  10   5      103.60      167.50     40.51 o
   9  10   5     1454.12     1322.02     80.50 o
  10  10   5      271.40      208.86     57.29 o
  11  10   5       87.77       59.17     65.32 o
 -11  11   5       37.15      -16.31     66.02 o
 -10  11   5      114.55       76.85     72.08 o
  -9  11   5       93.48       81.24     54.94 o
  -8  11   5      676.66      730.64     95.67 o
  -7  11   5       15.00       68.67     46.21 o
  -6  11   5     2369.56     2430.07    100.97 o
  -5  11   5       81.10      101.96     44.98 o
  -4  11   5      681.21      639.62     64.73 o
  -3  11   5      737.01      773.53     64.09 o
  -2  11   5      467.97      401.10     39.76 o
  -1  11   5       98.21       67.25     32.81 o
   0  11   5      636.76      874.54     51.50 o
   1  11   5      122.14      100.36     21.88 o
   2  11   5      500.26      521.61     40.39 o
   3  11   5      661.88      649.88     54.40 o
   4  11   5      808.44      805.73     67.27 o
   5  11   5       71.70      102.11     49.94 o
   6  11   5     2484.75     2691.80    165.34 o
   7  11   5       23.91       30.17     42.06 o
   8  11   5      702.98      685.18     79.09 o
   9  11   5       64.76       78.60     39.70 o
  10  11   5      128.91      108.22     48.29 o
  11  11   5       41.72       53.83     46.74 o
 -10  12   5      191.44      160.60     76.94 o
  -9  12   5      810.48      933.76     95.44 o
  -8  12   5      425.02      452.40     71.94 o
  -7  12   5      540.94      661.44     75.78 o
  -6  12   5      440.59      512.36     67.90 o
  -5  12   5      835.89      859.46     80.33 o
  -4  12   5     1923.85     1560.14     98.39 o
  -3  12   5      517.05      488.33     48.25 o
  -2  12   5     1200.82     1372.77     64.93 o
  -1  12   5       70.48      148.67     68.13 o
   0  12   5     3769.48     3617.86    147.72 o
   1  12   5       47.91       88.60     59.56 o
   2  12   5     1242.35     1275.44     67.27 o
   3  12   5      583.32      467.37     60.26 o
   4  12   5     1849.13     1612.39    183.24 o
   5  12   5      840.73      858.33     92.26 o
   6  12   5      446.68      407.17     98.57 o
   7  12   5      537.02      565.77     70.77 o
   8  12   5      463.69      707.17    109.28 o
   9  12   5      779.03      904.70     93.88 o
  10  12   5      197.64       80.03     61.88 o
 -10  13   5      268.82      270.89     70.87 o
  -9  13   5       11.04       13.68     65.40 o
  -8  13   5      190.94      210.19     65.72 o
  -7  13   5     1028.47     1108.99     95.03 o
  -6  13   5      181.93      247.82     76.20 o
  -5  13   5     3073.92     2816.43    133.04 o
  -4  13   5     2202.10     2217.08    104.24 o
  -3  13   5       37.66       64.90     28.19 o
  -2  13   5      554.29      533.14     45.29 o
  -1  13   5      144.01      103.91     58.18 o
   0  13   5      927.77      992.97    144.98 o
   1  13   5      227.43      250.23     35.15 o
   2  13   5      602.79      655.30     52.74 o
   3  13   5       39.55       54.35     33.30 o
   4  13   5     2356.38     2639.48    140.07 o
   5  13   5     3261.42     2969.34    372.79 o
   6  13   5      185.73      178.69     66.81 o
   7  13   5      981.51     1027.31    166.72 o
   8  13   5      162.87      279.59     66.37 o
   9  13   5       14.47       40.58     54.08 o
  10  13   5      257.64      472.56    133.25 o
  -9  14   5      550.16      741.43     91.63 o
  -8  14   5      788.94     1010.82    128.04 o
  -7  14   5      106.65      118.51     76.69 o
  -6  14   5      524.20      419.47     71.20 o
  -5  14   5      246.14      271.08     55.17 o
  -4  14   5     1284.60     1271.75     78.36 o
  -3  14   5     1388.48     1216.74     63.62 o
  -2  14   5     1052.87     1139.83    102.58 o
  -1  14   5      745.38      874.69    160.92 o
   0  14   5      234.77      173.82     69.61 o
   1  14   5      633.84      867.78    158.01 o
   2  14   5     1073.60     1056.10     72.66 o
   3  14   5     1270.89     1146.93     82.08 o
   4  14   5     1382.07     1396.00    378.43 o
   5  14   5      219.18      226.13     92.77 o
   6  14   5      502.22      698.71    139.16 o
   7  14   5      106.81      234.82    104.36 o
   8  14   5      829.55     1049.86    134.27 o
   9  14   5      574.09      824.66     95.04 o
  -8  15   5      335.55      524.33    105.13 o
  -7  15   5      292.85      260.34     85.67 o
  -6  15   5     1811.11     2174.88    126.50 o
  -5  15   5      685.36      784.26    113.41 o
  -4  15   5      278.85      338.50     49.40 o
  -3  15   5      156.22      110.45     33.14 o
  -2  15   5      258.97      376.78     69.94 o
  -1  15   5      572.21      628.27     83.24 o
   0  15   5     2824.20     2451.83    166.11 o
   1  15   5      601.85      601.01     97.23 o
   2  15   5      212.50      218.48     48.95 o
   3  15   5      183.91       91.75     42.20 o
   4  15   5      256.56      292.14     66.72 o
   5  15   5      736.92      910.40    118.87 o
   6  15   5     1797.82     1893.68    194.30 o
   7  15   5      276.62      278.31    118.86 o
   8  15   5      350.66      414.57    136.26 o
  -7  16   5      132.54      132.02    111.61 o
  -6  16   5      385.32      379.53     63.44 o
  -5  16   5      487.21      356.89     79.20 o
  -4  16   5      309.11      309.65     56.02 o
  -3  16   5      126.49      153.10     70.25 o
  -2  16   5     1396.63     1594.15    118.65 o
  -1  16   5      392.59      343.40     91.94 o
   0  16   5      539.70      459.28    124.67 o
   1  16   5      407.59      513.02    118.87 o
   2  16   5     1361.10     1580.36    205.88 o
   3  16   5      120.48      218.61     54.45 o
   4  16   5      275.90      316.00     72.48 o
   5  16   5      509.49      458.07     98.57 o
   6  16   5      387.40      289.91     92.77 o
   7  16   5      112.46      110.16     95.67 o
  -6  17   5       31.02       81.43     62.20 o
  -5  17   5     1164.56     1108.14     94.42 o
  -4  17   5      183.28      204.74     44.95 o
  -3  17   5       97.84      114.71    101.46 o
  -2  17   5      366.19      257.08     75.21 o
  -1  17   5      207.89      262.36     75.77 o
   0  17   5       22.19      -34.12     71.66 o
   1  17   5      146.28      368.17    144.95 o
   2  17   5      382.44      397.18    144.96 o
   3  17   5      104.13      113.06     45.52 o
   4  17   5      217.90      342.09     81.17 o
   5  17   5     1050.32      806.06    127.58 o
   6  17   5       34.39      101.46     89.87 o
  -4  18   5      305.44      274.30    100.71 o
  -3  18   5      151.93      182.64    127.56 o
  -2  18   5      145.00      108.00     83.75 o
  -1  18   5       40.11      121.79     84.90 o
   0  18   5      577.10      543.48    113.10 o
   1  18   5       56.58       77.48    140.60 o
   2  18   5      135.45      139.15    130.45 o
   4  18   5      262.94      200.03     72.48 o
  -1  19   5      165.87      263.01     96.28 o
   0  19   5      432.80      323.05    100.39 o
   1  19   5      160.03      266.15     94.51 o
   0   0   6    21771.39     8614.50    190.15 o
   1   0   6    11992.16     8621.77    187.07 o
   2   0   6    27211.83    26568.04    499.20 o
   3   0   6    22013.91    19954.30    324.18 o
   4   0   6      786.28     1331.00     33.19 o
   5   0   6     4556.38     4855.11     88.42 o
   6   0   6      223.48      165.49     23.17 o
   7   0   6     7120.21     6025.75    110.46 o
   8   0   6      133.19      119.56     21.20 o
   9   0   6     3938.96     3778.12    148.88 o
  10   0   6      443.03      221.10     41.43 o
  11   0   6      122.36      145.18     42.02 o
  12   0   6       58.58       72.59     41.96 o
  13   0   6       31.12       22.86     43.28 o
 -13   1   6       10.83       67.59     68.63 o
 -12   1   6      125.05      132.40     43.72 o
 -11   1   6      391.86      318.85     50.26 o
 -10   1   6     2141.18     2003.93     81.36 o
  -9   1   6      869.86     1127.73     57.15 o
  -8   1   6     1051.19      922.13     40.68 o
  -7   1   6       99.04       74.36     14.48 o
  -6   1   6     6312.75     6582.58    115.98 o
  -5   1   6     4092.61     4423.15     82.45 o
  -4   1   6     4860.04     4830.01     91.53 o
  -3   1   6    16553.42    13599.70    210.34 o
  -2   1   6    18770.11    20789.97    394.38 o
  -1   1   6     3986.95     5876.94    112.56 o
   1   1   6     3658.11     5471.95    133.40 o
   2   1   6    19181.75    21011.26    338.35 o
   3   1   6    16982.14    13548.42    226.61 o
   4   1   6     4837.75     4874.80     92.25 o
   5   1   6     4376.89     4594.35    105.15 o
   6   1   6     6401.71     6599.11    126.81 o
   7   1   6       86.43       55.31     21.82 o
   8   1   6     1012.05      869.96     42.58 o
   9   1   6      855.42     1183.32     56.22 o
  10   1   6     2113.87     1828.60     87.00 o
  11   1   6      373.61      342.81     51.20 o
  12   1   6      102.87      151.81     59.00 o
  13   1   6        4.30        1.45     40.88 o
 -13   2   6      103.82      140.39     60.15 o
 -12   2   6       64.91      148.73     50.97 o
 -11   2   6      271.46      308.81     59.62 o
 -10   2   6      327.10      310.65     48.09 o
  -9   2   6     1059.54     1131.29     53.82 o
  -8   2   6     1492.82     1488.63     53.42 o
  -7   2   6      408.83      486.21     40.63 o
  -6   2   6     1516.54     1493.24     49.63 o
  -5   2   6     3409.90     3171.67     74.88 o
  -4   2   6     1942.35     2368.97     52.00 o
  -3   2   6      749.62      589.97     29.67 o
  -2   2   6     7469.70     8259.83    345.35 o
  -1   2   6     9981.03    19538.29    591.30 o
   0   2   6     2015.57     3482.01     74.39 o
   1   2   6     9875.96    19577.61    413.25 o
   2   2   6     6948.44     8046.30    146.52 o
   3   2   6      778.80      627.71     28.32 o
   4   2   6     1790.83     2298.46     52.01 o
   5   2   6     3576.69     3362.15     71.02 o
   6   2   6     1554.73     1597.65     53.59 o
   7   2   6      351.80      421.70     38.25 o
   8   2   6     1532.21     1668.56     60.26 o
   9   2   6     1040.16     1088.97     49.18 o
  10   2   6      350.38      273.04     33.27 o
  11   2   6      281.53      347.08     49.06 o
  12   2   6       60.47       76.23     40.94 o
  13   2   6      114.55       78.37     44.32 o
 -13   3   6       37.17       47.11     49.58 o
 -12   3   6      516.54      613.18     98.76 o
 -11   3   6      796.55      718.16     67.46 o
 -10   3   6     1510.30     1481.38     93.62 o
  -9   3   6      846.09      901.12     57.51 o
  -8   3   6       12.04       -3.98     17.66 o
  -7   3   6     1993.41     1930.27     58.82 o
  -6   3   6      575.21      545.03     42.36 o
  -5   3   6      795.82      790.85     30.46 o
  -4   3   6     1399.45     1592.75     53.62 o
  -3   3   6     2515.50     2212.30     57.31 o
  -2   3   6    11334.89    11018.72    254.34 o
  -1   3   6     5555.67     4485.86     91.80 o
   0   3   6    39163.97    35584.26    886.68 o
   1   3   6     5143.07     4105.99    157.82 o
   2   3   6    11551.71    11736.76    228.53 o
   3   3   6     2377.94     2139.42     52.90 o
   4   3   6     1325.63     1498.47     40.88 o
   5   3   6      695.88      689.93     28.40 o
   6   3   6      581.58      550.27     33.28 o
   7   3   6     1928.38     1998.11     63.96 o
   8   3   6        5.68      -15.96     15.96 o
   9   3   6      850.37      929.86     49.06 o
  10   3   6     1605.21     1509.19     60.01 o
  11   3   6      841.40      843.38     52.30 o
  12   3   6      526.54      471.82     54.22 o
  13   3   6       37.70        1.08     42.12 o
 -13   4   6       70.57      151.78     56.26 o
 -12   4   6      568.03      564.00     66.48 o
 -11   4   6      419.55      440.50     46.85 o
 -10   4   6       70.31        8.88     29.03 o
  -9   4   6        6.85       10.79     23.93 o
  -8   4   6      293.82      348.83     30.31 o
  -7   4   6      243.33      240.32     24.63 o
  -6   4   6     1255.13     1103.23     38.69 o
  -5   4   6      836.70      802.91     33.59 o
  -4   4   6     2638.19     2212.23     51.50 o
  -3   4   6      154.15      140.85     18.94 o
  -2   4   6     6584.77     7468.46    171.11 o
  -1   4   6     4549.80     4215.94     91.25 o
   0   4   6    33194.63    34812.87    681.17 o
   1   4   6     4150.61     3803.52    151.06 o
   2   4   6     6383.83     7314.88    201.59 o
   3   4   6       92.17       46.95     14.65 o
   4   4   6     2506.19     2072.02     66.47 o
   5   4   6      885.83      828.69     39.34 o
   6   4   6     1176.30     1006.26     38.18 o
   7   4   6      301.10      289.66     26.33 o
   8   4   6      290.81      273.64     26.70 o
   9   4   6       36.90        3.94     28.15 o
  10   4   6       69.83       48.10     25.68 o
  11   4   6      440.51      410.82     41.85 o
  12   4   6      623.39      599.02     84.33 o
  13   4   6       70.93       83.04     46.03 o
 -13   5   6       49.70       65.17     57.59 o
 -12   5   6       28.94       63.46     37.39 o
 -11   5   6      249.12      210.29     58.58 o
 -10   5   6      628.69      734.59     60.48 o
  -9   5   6      594.46      526.83     52.27 o
  -8   5   6     1040.79      951.72     55.90 o
  -7   5   6       76.60       57.39     22.84 o
  -6   5   6     1297.02     1390.46     52.50 o
  -5   5   6     6982.88     6874.37    130.68 o
  -4   5   6     2780.25     2999.58     85.19 o
  -3   5   6    13373.48    14330.36    315.10 o
  -2   5   6     3508.40     3748.20     94.83 o
  -1   5   6     1995.25     2124.70     57.24 o
   0   5   6    33260.39    33892.09    609.77 o
   1   5   6     2090.10     2256.41     68.87 o
   2   5   6     3495.57     3721.50    114.13 o
   3   5   6    12945.55    13356.62    313.73 o
   4   5   6     2820.16     2995.63    100.20 o
   5   5   6     7062.22     6867.27    135.51 o
   6   5   6     1325.87     1337.00     43.50 o
   7   5   6      102.77       52.72     17.17 o
   8   5   6      950.50      904.21     56.00 o
   9   5   6      617.20      686.62     41.66 o
  10   5   6      649.04      798.51     63.97 o
  11   5   6      243.85      291.59     41.91 o
  12   5   6       16.97       34.35     35.49 o
  13   5   6       63.55      -37.32     56.66 o
 -12   6   6      145.93       45.58     46.80 o
 -11   6   6       83.96      107.37     47.83 o
 -10   6   6     1998.52     1846.49     99.70 o
  -9   6   6       33.64       17.82     25.47 o
  -8   6   6     1559.16     1571.96     65.78 o
  -7   6   6      238.44      212.38     28.51 o
  -6   6   6     1779.96     2011.65    125.60 o
  -5   6   6      244.89      164.92     24.30 o
  -4   6   6     1131.04     1001.50     58.39 o
  -3   6   6     2301.76     2590.25     79.39 o
  -2   6   6     4917.93     6236.64    150.86 o
  -1   6   6     2155.07     2780.17     61.99 o
   0   6   6     2672.20     3296.56     72.27 o
   1   6   6     2200.35     2772.59     98.45 o
   2   6   6     5381.67     6585.69    180.42 o
   3   6   6     2496.03     2867.65     79.44 o
   4   6   6     1174.28      947.60     49.91 o
   5   6   6      302.50      247.89     29.71 o
   6   6   6     1870.20     2034.78     72.23 o
   7   6   6      280.78      212.14     35.31 o
   8   6   6     1822.95     1733.07     80.49 o
   9   6   6       26.95        3.21     32.56 o
  10   6   6     2020.79     1663.71    123.97 o
  11   6   6       99.76       69.72     42.32 o
  12   6   6      155.42       37.99     52.49 o
 -12   7   6      259.56      321.00    117.34 o
 -11   7   6       86.05       12.10     42.53 o
 -10   7   6      409.53      404.53     76.58 o
  -9   7   6      219.76      209.27     47.96 o
  -8   7   6      229.02      177.78     42.68 o
  -7   7   6     1668.61     1600.95     86.99 o
  -6   7   6      631.12      627.92     51.37 o
  -5   7   6     8747.43     8103.74    212.46 o
  -4   7   6      900.92     1002.03     45.69 o
  -3   7   6     5386.08     5233.72    134.78 o
  -2   7   6      683.63      673.01     28.03 o
  -1   7   6    10683.71    11877.72    247.78 o
   0   7   6     1067.39     1320.17     42.07 o
   1   7   6    10482.38    11674.04    330.31 o
   2   7   6      620.57      601.38     54.91 o
   3   7   6     5454.51     5298.18    131.92 o
   4   7   6      809.17      859.22     49.42 o
   5   7   6     8865.83     8304.13    232.70 o
   6   7   6      593.89      557.31     46.45 o
   7   7   6     1423.20     1407.59     87.38 o
   8   7   6      260.90      227.08     41.78 o
   9   7   6      206.60      200.91     44.70 o
  10   7   6      397.77      574.70     68.25 o
  11   7   6      104.89       62.46     49.06 o
  12   7   6      289.37      346.01     67.15 o
 -12   8   6      146.03       25.00     59.66 o
 -11   8   6      166.65      162.60     69.58 o
 -10   8   6      297.86      146.46     53.97 o
  -9   8   6      403.07      368.36     67.01 o
  -8   8   6      303.86      316.96     71.29 o
  -7   8   6     1302.13     1307.23    152.57 o
  -6   8   6     1038.11     1017.78     63.61 o
  -5   8   6     1944.46     1805.33     74.08 o
  -4   8   6       81.84       86.48     22.88 o
  -3   8   6     1362.53     1113.86     57.77 o
  -2   8   6     7544.53     7517.73    167.59 o
  -1   8   6     8755.92     9154.50    197.36 o
   0   8   6     1083.01      867.21     37.55 o
   1   8   6     8360.73     9032.42    225.37 o
   2   8   6     7674.76     7451.10    228.67 o
   3   8   6     1250.09     1032.82     76.72 o
   4   8   6       96.67       75.20     36.86 o
   5   8   6     1825.96     1686.17     82.95 o
   6   8   6     1125.59     1068.61     60.12 o
   7   8   6     1359.31     1300.14     69.16 o
   8   8   6      343.96      368.36     49.35 o
   9   8   6      494.14      495.75     57.13 o
  10   8   6      319.65      181.04     55.33 o
  11   8   6      165.64      132.33     53.17 o
  12   8   6      125.19      118.79     61.51 o
 -11   9   6       66.09      -18.34     57.04 o
 -10   9   6       51.94       24.34     53.03 o
  -9   9   6      338.57      391.95     65.59 o
  -8   9   6      850.16      846.50     82.56 o
  -7   9   6      375.63      445.12     59.63 o
  -6   9   6     1211.00     1150.06     67.06 o
  -5   9   6      213.25      207.22     42.68 o
  -4   9   6     1148.25     1202.79     82.26 o
  -3   9   6      914.03     1081.83     78.71 o
  -2   9   6      999.70     1110.82     62.04 o
  -1   9   6     1909.36     1939.25     57.49 o
   0   9   6     2319.06     2211.06     65.77 o
   1   9   6     1992.50     1985.15     63.52 o
   2   9   6      974.91     1038.92     63.13 o
   3   9   6     1040.96     1214.41     85.46 o
   4   9   6     1246.74     1449.20     96.12 o
   5   9   6      227.56      231.13     29.70 o
   6   9   6     1423.35     1544.89     71.34 o
   7   9   6      417.04      351.43     43.71 o
   8   9   6      838.40      923.28     64.44 o
   9   9   6      342.00      392.43     54.14 o
  10   9   6       32.56       46.02     47.95 o
  11   9   6       64.14      -63.21     63.21 o
 -11  10   6      118.79       10.38     65.88 o
 -10  10   6      269.79      238.81     68.34 o
  -9  10   6       58.90      133.41     56.17 o
  -8  10   6     1581.94     1474.30    104.25 o
  -7  10   6      266.80      279.95     53.62 o
  -6  10   6      286.77      515.30     79.71 o
  -5  10   6      519.61      418.86     42.54 o
  -4  10   6     1650.98     1768.03    102.81 o
  -3  10   6     1249.06     1174.05     81.41 o
  -2  10   6      668.76      680.48     55.92 o
  -1  10   6     2102.55     2352.80     77.77 o
   0  10   6      200.04      128.49     25.27 o
   1  10   6     2125.00     2294.52     72.46 o
   2  10   6      528.92      617.46     77.20 o
   3  10   6     1224.71     1132.54     76.92 o
   4  10   6     1601.88     1845.81     93.02 o
   5  10   6      474.80      368.68     64.55 o
   6  10   6      337.57      422.18     40.24 o
   7  10   6      320.00      377.52     74.90 o
   8  10   6     1557.94     1478.04     79.88 o
   9  10   6       33.06       34.49     36.65 o
  10  10   6      308.30      297.86     71.55 o
  11  10   6       97.01       39.61     49.41 o
 -11  11   6       37.89       32.25     60.40 o
 -10  11   6      406.17      268.63     68.68 o
  -9  11   6      326.96      393.23     71.65 o
  -8  11   6       41.75       42.70     57.21 o
  -7  11   6      636.62      542.18     67.15 o
  -6  11   6       29.97       49.70     34.23 o
  -5  11   6     3827.73     3241.14    140.23 o
  -4  11   6      101.06      129.30     38.21 o
  -3  11   6     1135.51     1136.94     61.47 o
  -2  11   6      196.99      204.68     35.27 o
  -1  11   6      116.48      176.59     40.91 o
   0  11   6     2332.52     2146.11     65.50 o
   1  11   6       99.50      132.00     23.43 o
   2  11   6      197.55      239.43     33.45 o
   3  11   6     1171.21     1080.00     69.48 o
   4  11   6       74.40       65.16     32.47 o
   5  11   6     3748.53     3457.26    171.09 o
   6  11   6       25.87      104.36     59.45 o
   7  11   6      642.80      540.00     66.74 o
   8  11   6       44.82        8.37     33.95 o
   9  11   6      322.02      366.96     53.97 o
  10  11   6      385.52      287.24     53.06 o
  11  11   6       14.90      -25.55     44.89 o
 -10  12   6       55.94      -21.06     52.17 o
  -9  12   6      714.52      590.43     81.56 o
  -8  12   6       46.27       74.13     55.01 o
  -7  12   6      700.38      648.65     76.05 o
  -6  12   6      547.73      577.56     60.28 o
  -5  12   6     2935.40     2692.67    128.21 o
  -4  12   6      489.64      452.73     56.18 o
  -3  12   6      479.62      559.17     51.05 o
  -2  12   6      109.45       90.51     29.05 o
  -1  12   6      320.00      353.95     69.34 o
   0  12   6     2601.61     2900.58    106.56 o
   1  12   6      281.08      242.04     46.03 o
   2  12   6      104.33       63.29     39.05 o
   3  12   6      411.22      371.79     63.39 o
   4  12   6      427.46      373.15     56.15 o
   5  12   6     2930.75     2758.80    153.48 o
   6  12   6      568.66      659.02     91.98 o
   7  12   6      751.31      981.84     86.17 o
   8  12   6       22.75      -22.24     51.02 o
   9  12   6      744.41      613.19     80.93 o
  10  12   6       54.99       11.27     59.33 o
  -9  13   6      623.30      772.72     90.48 o
  -8  13   6      904.45     1223.80    103.58 o
  -7  13   6       20.32      -46.86     46.86 o
  -6  13   6     1384.64     1570.64    105.77 o
  -5  13   6      370.94      353.94     58.68 o
  -4  13   6     2396.68     2293.52    100.17 o
  -3  13   6     1730.04     1656.68     78.98 o
  -2  13   6     2183.64     1940.27    129.78 o
  -1  13   6      184.03      159.55     57.29 o
   0  13   6      202.85      216.21     98.57 o
   1  13   6      167.11      160.77     46.09 o
   2  13   6     2057.28     1835.02     94.26 o
   3  13   6     1873.07     1813.70    159.53 o
   4  13   6     2351.44     1971.77    126.12 o
   5  13   6      332.90      269.62     95.67 o
   6  13   6     1322.83     1468.03    123.73 o
   7  13   6       27.52       23.82     66.41 o
   8  13   6      858.90     1131.02    100.37 o
   9  13   6      617.74      833.37     94.10 o
  -9  14   6      666.65      699.12     89.04 o
  -8  14   6      297.23      412.40    117.02 o
  -7  14   6      329.12      337.23     91.98 o
  -6  14   6      764.40      795.23     90.78 o
  -5  14   6      500.20      558.03    102.52 o
  -4  14   6       60.32       70.31     36.33 o
  -3  14   6     2386.67     2321.25    165.12 o
  -2  14   6       48.02        6.94     46.80 o
  -1  14   6      109.06      180.17     68.47 o
   0  14   6       69.19       47.33     56.34 o
   1  14   6      145.65      267.25     68.46 o
   2  14   6       50.47       32.13     33.50 o
   3  14   6     2493.13     2433.21    115.92 o
   4  14   6       96.59      206.24     59.25 o
   5  14   6      460.40      603.03    118.87 o
   6  14   6      807.34      994.49    156.57 o
   7  14   6      316.66      292.81    110.17 o
   8  14   6      330.27      252.22    121.76 o
   9  14   6      661.02      756.91    188.66 o
  -8  15   6      120.61       76.20     75.51 o
  -7  15   6     2490.15     2842.46    391.54 o
  -6  15   6      149.29      223.69     57.53 o
  -5  15   6     2582.53     2286.84    112.31 o
  -4  15   6      533.04      453.45     55.62 o
  -3  15   6      154.99      152.48     34.78 o
  -2  15   6       21.39       77.15     55.72 o
  -1  15   6      452.71      642.00    138.42 o
   0  15   6        0.88       64.12     69.33 o
   1  15   6      381.42      472.44     93.12 o
   2  15   6       10.18      -15.82     35.07 o
   3  15   6      171.04      246.59     65.23 o
   4  15   6      481.72      438.94     76.83 o
   5  15   6     2653.22     2352.31    188.53 o
   6  15   6      171.95       43.49     86.97 o
   7  15   6     2452.78     2102.71    226.22 o
   8  15   6      113.95      292.80    121.76 o
  -7  16   6      145.47      113.62     92.77 o
  -6  16   6       20.87       62.07     48.59 o
  -5  16   6      426.45      440.65     71.14 o
  -4  16   6      941.72     1052.26    121.59 o
  -3  16   6      249.52      398.77    102.44 o
  -2  16   6      432.23      522.52     84.51 o
  -1  16   6      224.73      131.35     61.37 o
   0  16   6        4.87       57.27     75.10 o
   1  16   6      199.72      315.18     91.20 o
   2  16   6      497.87      526.89     50.91 o
   3  16   6      220.59      310.20     69.58 o
   4  16   6      994.97     1110.51    115.98 o
   5  16   6      388.42      324.70     98.57 o
   6  16   6       15.41      -34.79     69.57 o
   7  16   6      164.26       81.17    101.46 o
  -6  17   6      388.27      362.33     76.25 o
  -5  17   6       32.41       28.29     45.62 o
  -4  17   6      762.89      755.21     66.92 o
  -3  17   6      783.72     1147.25    501.59 o
  -2  17   6       48.76      112.29     65.42 o
  -1  17   6      272.70      295.75     78.06 o
   0  17   6      216.13      284.56     77.47 o
   1  17   6      261.63      411.67    147.85 o
   2  17   6       41.81        2.90    104.36 o
   3  17   6      712.24     1014.76     92.78 o
   4  17   6      783.22      866.91    110.18 o
   5  17   6       23.53       63.78     72.47 o
   6  17   6      382.11      472.56    110.17 o
  -4  18   6      156.99      260.94    140.60 o
  -3  18   6      229.27       65.42     87.10 o
  -2  18   6      204.29      195.57    162.35 o
  -1  18   6      219.39      248.25    129.01 o
   0  18   6      183.78      217.80    127.56 o
   1  18   6      213.90       43.49    115.96 o
   2  18   6      192.21      147.85    133.35 o
   4  18   6      135.13      142.05     66.68 o
  -1  19   6      213.95      203.46     89.08 o
   0  19   6       20.91       53.29     94.21 o
   1  19   6      244.55       86.69     83.75 o
   2   0   7    35341.73    45124.18    841.94 o
   3   0   7     1032.27      432.82     17.74 o
   4   0   7     2798.09     3236.58     80.40 o
   5   0   7    13267.29    14802.24    234.82 o
   6   0   7       13.65       49.43     12.42 o
   7   0   7     8750.03     8571.98    148.67 o
   8   0   7      253.23      318.19     27.32 o
   9   0   7      208.68      135.64     29.03 o
  10   0   7      339.19      235.74     48.12 o
  11   0   7      641.35      416.41     56.61 o
  12   0   7      196.48      183.47     49.38 o
  13   0   7      438.29      568.04     82.73 o
 -13   1   7       53.03      -24.23     55.39 o
 -12   1   7      492.08      549.63     77.82 o
 -11   1   7      238.56      239.69     45.67 o
 -10   1   7      784.39      787.46     57.94 o
  -9   1   7     1000.41      914.59     53.82 o
  -8   1   7     2597.47     2282.88     66.84 o
  -7   1   7      788.30      939.01     46.12 o
  -6   1   7     1405.92     1395.70     38.41 o
  -5   1   7     2926.54     3260.81     69.12 o
  -4   1   7     8093.65     9058.25    155.41 o
  -3   1   7     8683.85    10440.81    180.27 o
  -2   1   7    13711.95    18382.58    574.30 o
  -1   1   7    42943.13    44737.89    926.71 o
   0   1   7     1872.89     1354.42     32.06 o
   1   1   7    42084.78    44094.23    841.91 o
   2   1   7    13364.95    17830.17    347.81 o
   3   1   7     9100.36    11217.14    184.03 o
   4   1   7     7758.53     8887.73    157.69 o
   5   1   7     2868.45     3235.79     76.52 o
   6   1   7     1430.38     1464.40     43.87 o
   7   1   7      845.92      979.63     39.98 o
   8   1   7     2624.75     2311.48     67.62 o
   9   1   7     1086.21     1026.45     50.70 o
  10   1   7      794.38      851.87     66.21 o
  11   1   7      259.88      227.95     64.44 o
  12   1   7      468.70      526.35     62.50 o
  13   1   7       40.13       77.85     44.22 o
 -13   2   7       90.59       14.99     59.22 o
 -12   2   7      157.25      106.83     49.78 o
 -11   2   7      386.15      517.34     60.36 o
 -10   2   7      497.07      545.87     56.05 o
  -9   2   7      998.38     1233.65     60.79 o
  -8   2   7      828.28      954.42     52.34 o
  -7   2   7     1677.17     1611.18     75.88 o
  -6   2   7     9562.99     9753.71    192.29 o
  -5   2   7     1072.26      838.90     33.28 o
  -4   2   7     1760.98     1291.86     34.59 o
  -3   2   7     5344.54     4765.74    131.40 o
  -2   2   7    31606.05    35861.45    867.02 o
  -1   2   7     8215.34     9249.91    205.46 o
   0   2   7      628.27      190.80     14.86 o
   1   2   7     8435.22     9884.89    190.14 o
   2   2   7    31635.51    35544.35    538.12 o
   3   2   7     5647.18     5163.21     91.56 o
   4   2   7     1588.97     1171.32     34.16 o
   5   2   7     1123.09      892.49     41.30 o
   6   2   7     9886.42    10071.27    180.13 o
   7   2   7     1585.63     1552.22     51.40 o
   8   2   7      814.58      933.56     47.35 o
   9   2   7      964.20     1184.38     54.94 o
  10   2   7      505.14      550.52     41.24 o
  11   2   7      399.59      502.57     55.21 o
  12   2   7       99.55       76.13     39.07 o
  13   2   7       84.61       -8.12     39.40 o
 -13   3   7      202.28      279.78     60.14 o
 -12   3   7      174.31       34.49     45.25 o
 -11   3   7       17.69       24.65     39.32 o
 -10   3   7      595.43      595.97     47.72 o
  -9   3   7     2391.43     2565.86     81.49 o
  -8   3   7      443.54      541.27     36.17 o
  -7   3   7      448.07      491.34     55.74 o
  -6   3   7     3538.61     3048.20     87.89 o
  -5   3   7     1090.90     1207.48     58.65 o
  -4   3   7     3481.11     3440.26     79.29 o
  -3   3   7     2653.78     2496.67     64.20 o
  -2   3   7      860.67     1143.92     33.26 o
  -1   3   7      127.22       67.59     14.98 o
   0   3   7     8905.13    11082.75    286.59 o
   1   3   7       88.15       19.26      8.88 o
   2   3   7      779.14     1050.11     28.53 o
   3   3   7     3060.57     2916.36     59.15 o
   4   3   7     3767.70     3675.68     76.78 o
   5   3   7     1025.30     1217.68     37.07 o
   6   3   7     3590.10     2932.16     73.14 o
   7   3   7      533.30      523.39     48.85 o
   8   3   7      376.93      359.74     35.97 o
   9   3   7     2261.70     2361.71     84.85 o
  10   3   7      577.29      613.33     44.84 o
  11   3   7       10.92       15.03     25.89 o
  12   3   7      156.71       86.64     39.18 o
  13   3   7      162.15      129.93     46.89 o
 -13   4   7       18.86       21.23     52.59 o
 -12   4   7       11.79       27.79     49.79 o
 -11   4   7      417.30      409.73     45.17 o
 -10   4   7      333.24      253.16     38.36 o
  -9   4   7     1265.21     1420.38     65.30 o
  -8   4   7      252.30      289.62     29.09 o
  -7   4   7     2334.79     2489.89     88.57 o
  -6   4   7      473.02      404.10     29.88 o
  -5   4   7     9602.64     9689.52    176.98 o
  -4   4   7     1735.33     1644.50     47.95 o
  -3   4   7     2873.31     2479.11     91.67 o
  -2   4   7      814.07      922.74     47.30 o
  -1   4   7      406.25      364.15     33.23 o
   0   4   7    11809.99    13970.20    275.18 o
   1   4   7      351.21      269.03     33.26 o
   2   4   7      711.86      787.16     30.00 o
   3   4   7     2975.10     2391.18     66.03 o
   4   4   7     1806.76     1744.61     47.58 o
   5   4   7     9529.91     9901.71    185.56 o
   6   4   7      484.13      391.10     34.47 o
   7   4   7     2489.99     2613.45     69.83 o
   8   4   7      206.63      204.03     24.20 o
   9   4   7     1238.22     1454.96     56.47 o
  10   4   7      307.92      262.17     34.39 o
  11   4   7      342.10      275.89     37.16 o
  12   4   7       10.02       -8.56     33.27 o
  13   4   7       38.81       51.78     47.60 o
 -13   5   7       47.15      -33.59     52.17 o
 -12   5   7       35.73       22.28     50.49 o
 -11   5   7      776.89      804.73     69.89 o
 -10   5   7     1869.83     1960.52     86.44 o
  -9   5   7      732.83      677.32     50.67 o
  -8   5   7      981.07     1076.14     52.91 o
  -7   5   7     1133.39     1009.98     48.25 o
  -6   5   7      445.10      510.98     35.27 o
  -5   5   7      152.62      106.69     18.06 o
  -4   5   7      683.12      833.84     43.33 o
  -3   5   7      621.55      776.83     62.13 o
  -2   5   7     2175.68     2328.98     70.80 o
  -1   5   7     8852.14     8704.91    167.86 o
   0   5   7    17198.43    16635.65    306.60 o
   1   5   7     9227.76     9176.18    236.55 o
   2   5   7     2650.70     2853.61     71.45 o
   3   5   7      524.08      589.03     26.19 o
   4   5   7      490.94      692.93     30.74 o
   5   5   7      119.71      103.46     14.95 o
   6   5   7      466.53      566.84     29.77 o
   7   5   7     1025.24      948.14     46.70 o
   8   5   7      870.20      931.82     42.32 o
   9   5   7      800.44      813.04     45.25 o
  10   5   7     1792.29     1877.79     69.32 o
  11   5   7      732.01      652.48     53.73 o
  12   5   7       33.26       17.44     34.53 o
  13   5   7       43.76       53.33     72.02 o
 -12   6   7       94.53       56.52     47.56 o
 -11   6   7      956.51      924.85     83.20 o
 -10   6   7       91.45       86.91     41.36 o
  -9   6   7      140.38      118.98     37.10 o
  -8   6   7      817.66      856.54     50.19 o
  -7   6   7      260.95      307.60     32.56 o
  -6   6   7     1334.01     1276.76     78.07 o
  -5   6   7     2184.35     2135.30    100.68 o
  -4   6   7     4005.68     4027.58    103.01 o
  -3   6   7      857.68      782.02     61.97 o
  -2   6   7     1661.08     1941.51     67.42 o
  -1   6   7     7904.25     7569.23    166.47 o
   0   6   7    32589.63    35471.02    640.49 o
   1   6   7     8337.99     7975.71    271.00 o
   2   6   7     1535.43     1731.04     66.52 o
   3   6   7      800.34      757.77     45.78 o
   4   6   7     4081.84     4038.91    125.55 o
   5   6   7     2250.27     2267.86     71.54 o
   6   6   7     1315.80     1455.71     82.74 o
   7   6   7      221.13      185.60     27.80 o
   8   6   7      726.03      828.50     46.46 o
   9   6   7      142.37      189.45     33.21 o
  10   6   7      108.48      185.59     58.09 o
  11   6   7     1007.30     1065.25     88.92 o
  12   6   7      151.11      130.13     49.96 o
 -12   7   7        2.46       33.11     49.71 o
 -11   7   7      118.46       93.35     88.69 o
 -10   7   7      473.70      433.46     83.27 o
  -9   7   7        7.52       32.71     43.10 o
  -8   7   7        5.30      -14.39     36.27 o
  -7   7   7      355.76      260.25     48.67 o
  -6   7   7      948.20      875.88     56.54 o
  -5   7   7     2794.52     2656.42     79.97 o
  -4   7   7      844.91      844.00     39.93 o
  -3   7   7     8073.93     8343.57    226.78 o
  -2   7   7      871.57      901.84     36.59 o
  -1   7   7    12022.31    11624.39    223.00 o
   0   7   7     7943.77     7884.80    155.01 o
   1   7   7    12458.92    12044.67    282.05 o
   2   7   7      979.00      834.17     78.30 o
   3   7   7     8215.94     8390.24    198.39 o
   4   7   7      910.26      900.90     46.57 o
   5   7   7     2623.50     2416.39     95.14 o
   6   7   7      892.38      697.93     55.88 o
   7   7   7      444.18      447.44     45.92 o
   8   7   7       11.79       69.72     35.16 o
   9   7   7       14.29       25.38     36.78 o
  10   7   7      445.28      344.44     60.95 o
  11   7   7      125.16      114.64     52.70 o
  12   7   7        2.08       26.73     48.50 o
 -12   8   7      194.63      280.68     76.15 o
 -11   8   7      164.97      130.85     64.36 o
 -10   8   7      154.14      186.76     73.40 o
  -9   8   7      530.60      638.89     84.30 o
  -8   8   7      241.05      336.36     58.07 o
  -7   8   7      829.51      822.37     71.58 o
  -6   8   7      638.05      633.69     54.92 o
  -5   8   7     6830.51     6152.57    173.12 o
  -4   8   7     1706.05     1840.85     59.80 o
  -3   8   7      101.54        0.52     23.11 o
  -2   8   7      329.75      365.29     22.35 o
  -1   8   7     1729.35     2479.66     59.21 o
   0   8   7     7968.56     7989.21    177.83 o
   1   8   7     1630.76     2336.31     79.27 o
   2   8   7      365.02      324.16     60.89 o
   3   8   7      120.63       28.83     21.22 o
   4   8   7     1639.45     1701.97     90.10 o
   5   8   7     7038.75     6397.04    186.34 o
   6   8   7      690.11      732.44    117.96 o
   7   8   7      791.82      888.16     61.81 o
   8   8   7      203.48      344.13     48.24 o
   9   8   7      504.50      554.82     60.80 o
  10   8   7      172.09       99.41     52.85 o
  11   8   7      181.81       66.91     51.48 o
  12   8   7      187.56      258.59     62.94 o
 -11   9   7        3.30      -51.36     51.36 o
 -10   9   7     1033.47     1182.83    104.12 o
  -9   9   7      667.87      725.69     83.09 o
  -8   9   7      636.90      569.61     78.90 o
  -7   9   7     2415.84     2543.14    118.23 o
  -6   9   7     1635.83     1459.41     73.50 o
  -5   9   7     1387.39     1402.92     66.27 o
  -4   9   7     2085.62     2094.09     78.60 o
  -3   9   7        1.97       -6.56     14.53 o
  -2   9   7     2464.22     2409.78     68.40 o
  -1   9   7      498.90      641.19     33.51 o
   0   9   7      132.28      139.21     20.52 o
   1   9   7      501.70      722.46     45.86 o
   2   9   7     2358.53     2256.90    145.02 o
   3   9   7        3.33       33.76     31.33 o
   4   9   7     2051.58     2092.80     81.48 o
   5   9   7     1336.90     1314.88    106.91 o
   6   9   7     1645.65     1487.10     66.79 o
   7   9   7     2372.19     2513.09    140.25 o
   8   9   7      520.09      434.89     59.84 o
   9   9   7      648.24      688.06     66.55 o
  10   9   7     1114.34     1255.16     87.38 o
  11   9   7        5.64      -10.46     48.95 o
 -11  10   7      188.08      242.67     66.04 o
 -10  10   7      181.36      123.66     61.51 o
  -9  10   7       93.62       52.29     52.47 o
  -8  10   7      444.15      514.57     70.33 o
  -7  10   7       17.01       45.47     42.48 o
  -6  10   7     4438.03     4107.04    137.02 o
  -5  10   7       97.08       75.90     28.30 o
  -4  10   7      289.68      267.05     44.44 o
  -3  10   7      177.88      153.12     31.83 o
  -2  10   7      437.01      565.09     44.78 o
  -1  10   7     1787.68     2041.83     61.80 o
   0  10   7       90.12      132.35     25.72 o
   1  10   7     1949.19     2165.22     70.16 o
   2  10   7      510.66      669.25     56.66 o
   3  10   7      146.38       92.64     44.47 o
   4  10   7      230.86      250.56     52.83 o
   5  10   7      112.39       86.97     49.20 o
   6  10   7     4381.41     4154.39    124.85 o
   7  10   7       33.74       74.34     29.96 o
   8  10   7      454.50      609.16     58.48 o
   9  10   7      111.71       66.47     39.87 o
  10  10   7      204.86      209.74     49.95 o
  11  10   7      218.94      321.50     70.99 o
 -11  11   7      145.34      200.99     74.71 o
 -10  11   7      264.98      268.34     72.13 o
  -9  11   7      444.12      483.10     76.70 o
  -8  11   7      142.72      196.77     59.09 o
  -7  11   7      259.94      262.62     47.20 o
  -6  11   7      627.38      745.25     74.49 o
  -5  11   7     1438.16     1201.93     66.54 o
  -4  11   7     1463.51     1178.74     65.88 o
  -3  11   7     1638.97     1661.96     73.78 o
  -2  11   7     4075.56     3955.16    138.09 o
  -1  11   7      257.80      259.15     56.96 o
   0  11   7      353.93      347.33     35.45 o
   1  11   7      273.79      299.04     44.63 o
   2  11   7     4005.85     3604.17    188.77 o
   3  11   7     1614.90     1654.41     85.21 o
   4  11   7     1373.66     1137.89     74.70 o
   5  11   7     1407.07     1166.17    101.36 o
   6  11   7      539.57      626.26    162.36 o
   7  11   7      190.56      243.79     42.68 o
   8  11   7      163.12      200.77     42.64 o
   9  11   7      424.25      440.47     55.89 o
  10  11   7      265.91      405.45     58.05 o
  11  11   7      165.61      227.21     54.69 o
 -10  12   7      502.86      517.86     81.24 o
  -9  12   7      174.22      124.01     64.18 o
  -8  12   7      114.55      102.64     55.93 o
  -7  12   7      556.66      435.70     59.42 o
  -6  12   7      227.05      255.30     67.42 o
  -5  12   7     2231.71     2253.79    119.16 o
  -4  12   7      517.77      628.09     52.01 o
  -3  12   7      560.79      531.48     67.79 o
  -2  12   7     2611.25     2399.72     98.87 o
  -1  12   7      632.63      643.72     88.16 o
   0  12   7     3683.54     3516.85    103.04 o
   1  12   7      704.64      794.35     58.63 o
   2  12   7     2512.41     2288.83     91.39 o
   3  12   7      507.75      413.66    107.27 o
   4  12   7      519.41      586.67     65.11 o
   5  12   7     2339.42     2432.66    143.52 o
   6  12   7      315.66      269.60     68.65 o
   7  12   7      568.38      448.58     68.68 o
   8  12   7       96.03      184.20     59.63 o
   9  12   7      195.35      174.07     62.26 o
  10  12   7      526.44      646.34     89.48 o
  -9  13   7       19.66       27.33     57.11 o
  -8  13   7      393.34      443.15     72.84 o
  -7  13   7      314.09      274.49     85.10 o
  -6  13   7       18.26      106.12     53.21 o
  -5  13   7      280.06      285.86     53.86 o
  -4  13   7     1294.85     1286.63     75.34 o
  -3  13   7       22.12       23.52     37.24 o
  -2  13   7      832.22      723.61     81.03 o
  -1  13   7     2180.64     1886.30    137.37 o
   0  13   7      103.00      144.51     60.45 o
   1  13   7     2108.60     2072.89    109.60 o
   2  13   7      911.12      795.56     64.17 o
   3  13   7       32.02      109.48     57.98 o
   4  13   7     1366.56     1244.47    106.94 o
   5  13   7      235.14      342.09     98.57 o
   6  13   7       19.45       25.99     59.34 o
   7  13   7      322.98      203.31     79.87 o
   8  13   7      409.01      442.65     76.02 o
   9  13   7       23.65       28.86     55.29 o
  -9  14   7      126.84      184.03     61.48 o
  -8  14   7      194.83      129.37     61.72 o
  -7  14   7      405.98      476.26     78.27 o
  -6  14   7      492.41      624.12     79.41 o
  -5  14   7      872.06      884.35     75.08 o
  -4  14   7      273.38      232.03     45.96 o
  -3  14   7     1150.87     1288.60     72.26 o
  -2  14   7      195.96      346.21     65.64 o
  -1  14   7     1536.65     1668.86    132.25 o
   0  14   7     3240.78     2887.78    216.14 o
   1  14   7     1612.27     1585.28     79.80 o
   2  14   7      226.32      321.53     50.89 o
   3  14   7     1216.47     1329.75    100.77 o
   4  14   7      236.05      226.13     58.83 o
   5  14   7      986.90     1174.31    144.98 o
   6  14   7      437.28      359.50    115.97 o
   7  14   7      403.71      353.70    121.76 o
   8  14   7      170.67      315.99    127.56 o
   9  14   7      115.12      108.23     82.62 o
  -8  15   7      484.37      433.04     91.82 o
  -7  15   7      486.85      676.32    129.34 o
  -6  15   7      759.11      856.39     82.35 o
  -5  15   7     1331.58     1648.58    159.88 o
  -4  15   7     1101.40     1296.23     79.84 o
  -3  15   7     1293.61     1189.67     64.28 o
  -2  15   7      624.31      822.43     94.17 o
  -1  15   7      439.51      419.71     98.57 o
   0  15   7      202.53      124.13    117.41 o
   1  15   7      506.77      307.28     83.01 o
   2  15   7      595.06      763.87     67.15 o
   3  15   7     1243.39     1084.32     97.36 o
   4  15   7     1076.55     1115.35    324.75 o
   5  15   7     1275.66     1513.63    153.68 o
   6  15   7      751.46     1122.05    162.36 o
   7  15   7      505.09      545.05    139.16 o
   8  15   7      471.46      466.77    130.46 o
  -7  16   7      169.31      148.57     84.90 o
  -6  16   7     1330.68     1233.55     94.18 o
  -5  16   7      431.04      504.76     64.97 o
  -4  16   7      220.00      175.77     43.87 o
  -3  16   7      604.75      643.43    112.70 o
  -2  16   7      637.08      783.83     99.76 o
  -1  16   7      414.14      521.15    101.65 o
   0  16   7     1125.54     1363.39    140.76 o
   1  16   7      401.84      367.12     94.23 o
   2  16   7      630.81      622.33     57.33 o
   3  16   7      603.73      619.17     77.58 o
   4  16   7      205.93       81.17     63.78 o
   5  16   7      426.45      417.48     95.67 o
   6  16   7     1366.98     1133.77    147.88 o
   7  16   7      182.24      -26.09     92.77 o
  -6  17   7       44.19      130.98     62.02 o
  -5  17   7     1514.63     1377.12    115.57 o
  -4  17   7      203.57      264.92     48.91 o
  -3  17   7      181.79      127.27     83.00 o
  -2  17   7      477.69      544.17     98.88 o
  -1  17   7       51.32       90.76     62.86 o
   0  17   7      454.12      383.39    105.44 o
   1  17   7       53.97       81.24     83.97 o
   2  17   7      447.08      475.46    156.56 o
   3  17   7      186.52      284.10     60.88 o
   4  17   7      207.81      359.48     84.07 o
   5  17   7     1558.39     1583.27    153.69 o
   6  17   7       38.85       31.89     84.07 o
  -4  18   7      457.17      429.78    114.75 o
  -3  18   7        3.04       67.34     88.73 o
  -2  18   7       98.79      105.81     71.24 o
  -1  18   7      741.67      675.78    118.85 o
   0  18   7      887.08     1535.23    172.80 o
   1  18   7      811.61      829.22    179.76 o
   4  18   7      485.62      397.19     86.98 o
  -1  19   7      437.51      430.33    106.54 o
   0  19   7        9.43      137.28     84.93 o
   1  19   7      427.94      476.81    120.31 o
   0   0   8    25985.68    35882.58    766.87 o
   1   0   8       21.37       69.82     11.49 o
   2   0   8     6124.35     4439.02     93.98 o
   3   0   8     4161.30     5480.93     91.70 o
   4   0   8    22324.32    21984.40    362.18 o
   5   0   8     2206.45     1970.20     71.83 o
   6   0   8    16595.98    14908.43    254.38 o
   7   0   8        3.32      -10.31     12.88 o
   8   0   8     3530.97     3451.63     87.35 o
   9   0   8     1227.52      955.10     61.87 o
  10   0   8        6.40       25.45     32.41 o
  11   0   8      316.32      319.78     54.65 o
  12   0   8       13.69      107.27     43.29 o
  13   0   8       85.12       49.20     53.28 o
 -13   1   8      150.19      110.54     59.70 o
 -12   1   8      141.50       49.45     52.34 o
 -11   1   8      592.40      494.42     70.91 o
 -10   1   8     2699.26     2767.56    110.62 o
  -9   1   8     1805.52     1830.09    105.58 o
  -8   1   8      447.51      269.63     26.44 o
  -7   1   8     1147.43     1037.14     33.82 o
  -6   1   8     1179.31     1132.34     36.94 o
  -5   1   8     1305.35     1585.18     42.76 o
  -4   1   8      319.29      255.19     16.14 o
  -3   1   8     5508.73     5684.25    105.14 o
  -2   1   8    60746.41    62838.75   1180.67 o
  -1   1   8     9164.12    11722.77    212.95 o
   1   1   8     9661.32    12189.73    213.30 o
   2   1   8    62306.33    64450.89   1420.85 o
   3   1   8     5105.84     5197.09     99.24 o
   4   1   8      321.23      320.27     19.64 o
   5   1   8     1433.49     1769.15     45.97 o
   6   1   8     1270.37     1230.93     39.80 o
   7   1   8     1096.91     1019.24     41.17 o
   8   1   8      351.12      242.19     26.45 o
   9   1   8     1743.13     1939.36     68.82 o
  10   1   8     2585.60     2564.87    108.86 o
  11   1   8      595.42      558.12     59.59 o
  12   1   8      111.43      113.38     43.07 o
  13   1   8      170.14      183.91     59.79 o
 -13   2   8       57.47      109.76     60.52 o
 -12   2   8       55.97       62.60     46.82 o
 -11   2   8       68.77       29.82     37.32 o
 -10   2   8      696.43      825.77     65.19 o
  -9   2   8      533.27      565.04     43.05 o
  -8   2   8      721.52      856.95     50.90 o
  -7   2   8     5232.85     5213.45    117.15 o
  -6   2   8     1396.96     1247.91     43.80 o
  -5   2   8     8157.83     8313.36    161.24 o
  -4   2   8     1103.11     1061.84     42.95 o
  -3   2   8     9019.82     7131.40    141.90 o
  -2   2   8     6397.95     7881.64    170.49 o
  -1   2   8     6071.83     3555.41     74.95 o
   0   2   8     6003.45     7990.49    146.64 o
   1   2   8     5813.31     3330.41     76.30 o
   2   2   8     6133.67     7547.31    124.46 o
   3   2   8     8815.28     7026.68    129.12 o
   4   2   8     1082.15     1031.05     31.85 o
   5   2   8     8103.45     8209.17    149.99 o
   6   2   8     1414.41     1296.11     44.46 o
   7   2   8     5440.47     5382.14    118.33 o
   8   2   8      691.31      798.67     46.33 o
   9   2   8      545.04      539.59     41.01 o
  10   2   8      740.45      794.33     48.40 o
  11   2   8       34.29       34.89     32.71 o
  12   2   8       65.82      151.44     43.55 o
  13   2   8       42.61       60.63     47.70 o
 -13   3   8        6.61      -46.38     46.38 o
 -12   3   8      452.38      453.28     63.42 o
 -11   3   8      537.71      521.84     59.24 o
 -10   3   8      230.13      234.47     35.81 o
  -9   3   8       32.36       38.71     24.68 o
  -8   3   8     1487.15     1460.18     53.29 o
  -7   3   8     1960.07     1855.21     57.53 o
  -6   3   8     1383.85     1281.44     44.77 o
  -5   3   8      508.22      646.55     27.53 o
  -4   3   8     1813.63     1574.04     41.12 o
  -3   3   8      782.38      763.40     39.10 o
  -2   3   8     4224.75     4395.64    117.41 o
  -1   3   8     2760.63     2836.56     74.48 o
   0   3   8     7125.85     5597.01    134.62 o
   1   3   8     2640.93     2784.52     62.07 o
   2   3   8     3923.65     4029.59     75.57 o
   3   3   8      860.33      926.94     28.31 o
   4   3   8     1642.72     1436.71     40.48 o
   5   3   8      610.02      706.17     29.10 o
   6   3   8     1424.11     1337.21     44.48 o
   7   3   8     2037.32     1840.28     61.59 o
   8   3   8     1487.21     1357.74     67.04 o
   9   3   8       23.72       40.92     26.36 o
  10   3   8      211.53      158.99     30.21 o
  11   3   8      548.05      513.25     44.53 o
  12   3   8      435.72      490.58     55.52 o
  13   3   8       13.72       40.19     48.19 o
 -13   4   8       13.48       40.23     52.72 o
 -12   4   8      409.44      269.29     56.53 o
 -11   4   8      379.94      576.69     51.27 o
 -10   4   8      321.90      366.70     67.68 o
  -9   4   8     1102.64     1054.85     55.48 o
  -8   4   8     2526.86     2546.01     73.52 o
  -7   4   8      230.55      230.03     25.01 o
  -6   4   8     1298.45     1337.28     45.35 o
  -5   4   8     1628.81     1717.31     42.30 o
  -4   4   8     6229.22     6303.38    132.19 o
  -3   4   8     1539.98     1488.10     49.34 o
  -2   4   8     5336.64     6100.02    144.11 o
  -1   4   8     6605.08     5769.34    119.54 o
   0   4   8     6337.13     5652.57    135.11 o
   1   4   8     6318.89     5245.88    200.51 o
   2   4   8     5221.99     5872.04    124.60 o
   3   4   8     1451.91     1345.37     37.84 o
   4   4   8     6529.44     6728.81    127.01 o
   5   4   8     1559.68     1710.74     62.39 o
   6   4   8     1608.69     1663.62     53.24 o
   7   4   8      218.29      232.61     30.95 o
   8   4   8     2423.19     2545.21     75.03 o
   9   4   8     1142.97     1122.07     51.07 o
  10   4   8      377.68      377.46     37.59 o
  11   4   8      417.02      425.34     43.91 o
  12   4   8      336.40      346.66     45.78 o
  13   4   8        6.65      -58.16     58.16 o
 -13   5   8       75.21       71.96     76.41 o
 -12   5   8      207.00      260.52     62.64 o
 -11   5   8      330.95      226.60     47.70 o
 -10   5   8      183.86      202.18     40.39 o
  -9   5   8      393.50      348.57     48.77 o
  -8   5   8      216.19      166.98     30.27 o
  -7   5   8     1970.29     2189.60     73.25 o
  -6   5   8      120.35      129.88     21.86 o
  -5   5   8      315.66      299.79     35.83 o
  -4   5   8       72.78       59.75     15.83 o
  -3   5   8     3713.82     4125.39    111.89 o
  -2   5   8      558.58      389.10     26.74 o
  -1   5   8      962.31     1139.18     37.53 o
   0   5   8      340.15      129.06     22.59 o
   1   5   8     1024.22     1237.81    178.38 o
   2   5   8      664.25      520.79     29.81 o
   3   5   8     4284.60     4710.97    136.50 o
   4   5   8      100.12       63.63     17.38 o
   5   5   8      295.18      311.24     23.44 o
   6   5   8      169.79      146.25     19.15 o
   7   5   8     2126.57     2319.02     65.41 o
   8   5   8      261.64      294.60     29.62 o
   9   5   8      386.15      369.51     34.55 o
  10   5   8      196.58      225.09     36.06 o
  11   5   8      290.69      278.95     42.20 o
  12   5   8      253.90      236.34     55.22 o
  13   5   8       55.73       52.81     45.73 o
 -12   6   8      189.36      222.09     55.46 o
 -11   6   8       79.53       42.43     45.38 o
 -10   6   8      680.96      752.33     75.01 o
  -9   6   8      450.82      429.45     50.59 o
  -8   6   8      363.59      299.98     57.72 o
  -7   6   8     2962.16     3304.73    128.45 o
  -6   6   8     1099.07     1135.65     60.11 o
  -5   6   8    13281.89    11861.80    293.28 o
  -4   6   8      706.56      828.75     42.48 o
  -3   6   8     3607.22     3261.62    104.32 o
  -2   6   8     4323.01     5293.33    134.71 o
  -1   6   8     6319.54     7132.55    137.58 o
   0   6   8      440.33      553.93     23.76 o
   1   6   8     5961.19     6744.35    200.77 o
   2   6   8     4795.16     5873.89    162.29 o
   3   6   8     3605.75     3188.19    116.49 o
   4   6   8      697.32      732.41     45.78 o
   5   6   8    13293.53    12265.91    326.45 o
   6   6   8     1176.47     1252.48     48.23 o
   7   6   8     2947.65     2951.34    104.08 o
   8   6   8      413.78      339.23     38.61 o
   9   6   8      492.93      455.44     45.53 o
  10   6   8      747.63      796.92     60.26 o
  11   6   8       52.23       53.85     55.06 o
  12   6   8      160.73      106.42     48.00 o
 -12   7   8      124.20       39.08     48.84 o
 -11   7   8      697.67      583.76     70.91 o
 -10   7   8      811.64      936.33     83.33 o
  -9   7   8       46.66       12.53     37.38 o
  -8   7   8     1470.94     1301.86     87.79 o
  -7   7   8      356.05      404.82     54.11 o
  -6   7   8       80.29      120.38     30.24 o
  -5   7   8     1702.04     1901.88     75.82 o
  -4   7   8     2404.37     3003.03     89.88 o
  -3   7   8      295.28      203.58     23.35 o
  -2   7   8     3707.08     3791.23     92.49 o
  -1   7   8    10845.72    10587.98    225.44 o
   0   7   8     2188.36     2391.51     58.20 o
   1   7   8    10977.69    10559.38    293.04 o
   2   7   8     3855.41     3770.54    114.86 o
   3   7   8      250.24      185.04     21.12 o
   4   7   8     2267.23     2696.20    118.74 o
   5   7   8     1792.82     1857.34     78.47 o
   6   7   8       86.10      103.67     32.48 o
   7   7   8      321.01      271.07     43.00 o
   8   7   8     1369.50     1317.59     75.14 o
   9   7   8       60.74       69.60     40.51 o
  10   7   8      774.77      856.20     80.21 o
  11   7   8      740.91      671.32     77.48 o
  12   7   8      135.18      150.39     54.24 o
 -12   8   8      175.68      129.66    147.85 o
 -11   8   8      548.21      588.11    101.47 o
 -10   8   8      237.79      259.32     61.45 o
  -9   8   8      128.17       84.03     73.81 o
  -8   8   8     2440.34     2490.52    124.63 o
  -7   8   8     1013.02      900.18     74.60 o
  -6   8   8     8464.20     8565.86    233.19 o
  -5   8   8      139.64      133.35     28.86 o
  -4   8   8     3245.23     3431.59    102.20 o
  -3   8   8     2123.58     2250.67     70.94 o
  -2   8   8      734.82      658.27     32.33 o
  -1   8   8     6122.01     6705.76    135.37 o
   0   8   8     1074.24     1258.38     44.88 o
   1   8   8     6134.24     6660.14    174.60 o
   2   8   8      639.89      677.43     59.89 o
   3   8   8     2190.26     2280.23     81.83 o
   4   8   8     3262.33     3457.21    100.66 o
   5   8   8      143.74      111.99     46.03 o
   6   8   8     8370.59     8201.70    263.47 o
   7   8   8      919.28      884.91     64.45 o
   8   8   8     2499.50     2787.35    107.77 o
   9   8   8      139.57       77.29     42.88 o
  10   8   8      283.84      318.22     77.74 o
  11   8   8      581.52      459.82    104.83 o
  12   8   8      224.39      138.31     57.96 o
 -11   9   8      159.59      147.49     67.12 o
 -10   9   8       83.19        3.27     55.93 o
  -9   9   8      732.50      551.94     76.37 o
  -8   9   8       45.42       28.04     43.96 o
  -7   9   8      725.17      930.34     66.64 o
  -6   9   8      290.71      257.93     58.14 o
  -5   9   8      655.22      718.93     50.95 o
  -4   9   8      628.13      510.34     34.52 o
  -3   9   8     2227.82     2317.60     85.84 o
  -2   9   8      428.51      455.81     30.20 o
  -1   9   8     5526.51     5663.22    134.84 o
   0   9   8     1700.79     1365.87     54.56 o
   1   9   8     5703.50     5923.64    140.86 o
   2   9   8      469.21      441.32     54.15 o
   3   9   8     2214.65     2539.33    125.94 o
   4   9   8      643.19      643.72    105.24 o
   5   9   8      578.95      546.20     64.50 o
   6   9   8      362.66      331.84     42.69 o
   7   9   8      719.39      790.47     71.14 o
   8   9   8       36.53       99.86     37.03 o
   9   9   8      786.60      701.26     66.13 o
  10   9   8       89.96       94.02     53.50 o
  11   9   8      178.14      156.66     56.40 o
 -11  10   8      209.50      251.79     69.20 o
 -10  10   8      267.32      262.50     67.50 o
  -9  10   8       20.41      -26.01     48.06 o
  -8  10   8      191.04      179.56     56.72 o
  -7  10   8     1015.01     1143.78     87.89 o
  -6  10   8      197.49      221.41     40.08 o
  -5  10   8      675.46      787.69     56.48 o
  -4  10   8      240.57      164.91     27.84 o
  -3  10   8     2393.67     2365.67     83.32 o
  -2  10   8     1785.65     1508.20     57.98 o
  -1  10   8     1893.68     2106.20     67.14 o
   0  10   8    10444.46     9258.95    236.37 o
   1  10   8     1678.79     1713.02     74.62 o
   2  10   8     1733.09     1601.70     95.35 o
   3  10   8     2327.60     2488.39    130.08 o
   4  10   8      192.04      190.10    102.92 o
   5  10   8      632.89      723.72     73.93 o
   6  10   8      223.90      216.33     35.20 o
   7  10   8     1123.26     1132.06     66.20 o
   8  10   8      223.53      264.70     44.99 o
   9  10   8       28.69       13.49     36.71 o
  10  10   8      281.01      365.12     55.60 o
  11  10   8      260.49      422.33     91.34 o
 -11  11   8      106.21      109.63     60.81 o
 -10  11   8      778.85      780.31     93.39 o
  -9  11   8       15.27       82.85     57.15 o
  -8  11   8      660.09      535.68     73.50 o
  -7  11   8      532.10      612.48     68.63 o
  -6  11   8      179.49      201.97     56.35 o
  -5  11   8      868.68      939.98     63.07 o
  -4  11   8     2311.83     2372.29     94.76 o
  -3  11   8       44.09       35.16     24.29 o
  -2  11   8     3122.41     3169.97    118.38 o
  -1  11   8     1106.29      987.43     48.14 o
   0  11   8     4687.24     4382.15    151.52 o
   1  11   8     1049.12     1023.89     71.46 o
   2  11   8     2824.31     2701.03    223.39 o
   3  11   8       44.11       46.80     35.83 o
   4  11   8     2212.48     2414.96    251.20 o
   5  11   8      903.73      883.44    184.12 o
   6  11   8      180.97      184.09     65.60 o
   7  11   8      609.96      740.03     54.93 o
   8  11   8      612.94      741.25     61.49 o
   9  11   8       17.42       -6.83     38.47 o
  10  11   8      865.04      988.33     78.12 o
  11  11   8       91.15       68.41     50.41 o
 -10  12   8       68.79       24.79     54.84 o
  -9  12   8      405.39      340.73     72.52 o
  -8  12   8      738.22      936.45     92.66 o
  -7  12   8       20.98       75.19     41.29 o
  -6  12   8      578.37      538.54     58.60 o
  -5  12   8      591.00      700.09     75.48 o
  -4  12   8      337.84      303.93     44.65 o
  -3  12   8     1774.20     2044.25     86.64 o
  -2  12   8      768.70      724.98     56.30 o
  -1  12   8     3025.47     3040.63    165.06 o
   0  12   8       39.82       63.57     21.27 o
   1  12   8     2676.54     2605.39    165.54 o
   2  12   8      726.44      768.15     71.34 o
   3  12   8     1653.38     1947.41    119.13 o
   4  12   8      321.67      358.95     67.56 o
   5  12   8      491.29      467.94     79.64 o
   6  12   8      525.15      368.45     77.82 o
   7  12   8       23.88       54.25     48.59 o
   8  12   8      788.46      937.75     92.08 o
   9  12   8      408.47      358.01     70.38 o
  10  12   8       78.10       74.24     45.84 o
  -9  13   8      298.30      404.52     76.05 o
  -8  13   8       19.69      -49.71     49.71 o
  -7  13   8      679.69      607.04     77.00 o
  -6  13   8       45.27      -11.50     42.44 o
  -5  13   8     1265.75     1198.74     89.95 o
  -4  13   8      475.54      689.46    107.39 o
  -3  13   8     2069.15     1820.76     83.68 o
  -2  13   8      597.61      541.55     47.01 o
  -1  13   8      418.88      448.28     79.24 o
   0  13   8      124.55      142.72     26.14 o
   1  13   8      412.17      460.12     49.33 o
   2  13   8      538.65      556.52     59.72 o
   3  13   8     1912.44     1812.52    114.10 o
   4  13   8      445.50      523.13     82.55 o
   5  13   8     1198.82     1067.09    156.58 o
   6  13   8       73.89      -49.28     86.97 o
   7  13   8      665.18      676.93    121.77 o
   8  13   8       26.43       -0.32     56.36 o
   9  13   8      326.51      304.26     70.89 o
  -9  14   8      258.34      465.46    103.56 o
  -8  14   8       22.43      -33.09     51.92 o
  -7  14   8      449.39      473.09     78.80 o
  -6  14   8       95.31       24.21     57.64 o
  -5  14   8     1690.46     1484.66     91.59 o
  -4  14   8      322.83      350.45     51.42 o
  -3  14   8      472.26      318.12     43.42 o
  -2  14   8     1534.40     1750.16    146.45 o
  -1  14   8      415.55      353.85     81.92 o
   0  14   8     1723.70     1772.50    138.41 o
   1  14   8      384.71      283.11     50.81 o
   2  14   8     1508.34     1485.64    101.34 o
   3  14   8      496.48      420.20     67.54 o
   4  14   8      315.49      183.84     57.80 o
   5  14   8     1685.81     1534.08    165.30 o
   6  14   8      109.22      -57.98     81.17 o
   7  14   8      444.77      663.91    144.96 o
   8  14   8       21.65      124.65    107.26 o
   9  14   8      263.89      276.62     80.49 o
  -8  15   8      248.33      318.26     69.20 o
  -7  15   8      850.18      993.33    101.92 o
  -6  15   8      609.54      576.87     71.34 o
  -5  15   8       64.67       77.68     45.38 o
  -4  15   8     1088.96     1126.71     78.07 o
  -3  15   8      902.53      887.08     66.63 o
  -2  15   8      554.44      695.35    118.79 o
  -1  15   8      111.74       44.68     69.61 o
   0  15   8      277.81      327.12     88.08 o
   1  15   8      116.28      138.17     54.90 o
   2  15   8      532.79      587.65     72.36 o
   3  15   8      892.00      834.74    144.97 o
   4  15   8     1091.93     1168.43    102.45 o
   5  15   8       86.41       49.28     66.68 o
   6  15   8      624.76      623.34    133.37 o
   7  15   8      811.15     1182.94    185.56 o
   8  15   8      264.69      130.46    107.26 o
  -7  16   8      181.08      257.67     73.23 o
  -6  16   8      363.81      395.66     62.41 o
  -5  16   8      243.41      215.37     53.63 o
  -4  16   8      416.42      481.03     57.66 o
  -3  16   8      291.16      447.29     78.63 o
  -2  16   8      473.92      369.42     80.91 o
  -1  16   8     1366.10     1607.24    154.72 o
   0  16   8      142.76      199.49     83.00 o
   1  16   8     1408.47     1593.73    231.98 o
   2  16   8      527.79      508.41     60.98 o
   3  16   8      281.00      398.67     68.56 o
   4  16   8      409.33      374.51     74.58 o
   5  16   8      271.90       89.87     78.27 o
   6  16   8      357.05      339.20    113.07 o
   7  16   8      191.95      171.04    101.47 o
  -6  17   8       12.15      -29.95     52.37 o
  -5  17   8      355.69      437.24     76.66 o
  -4  17   8      276.77      229.46     46.42 o
  -3  17   8      654.17      353.06     98.22 o
  -2  17   8      289.28      305.96     78.80 o
  -1  17   8      399.54      513.26     88.74 o
   0  17   8      742.30      960.30    134.89 o
   1  17   8      348.32      382.68    101.46 o
   2  17   8      293.94      292.81    130.46 o
   3  17   8      746.60      687.14     86.98 o
   4  17   8      285.83      118.86     75.38 o
   5  17   8      348.59      434.86    104.37 o
   6  17   8        5.24       -5.80     86.97 o
  -4  18   8       48.43      132.38     95.98 o
  -3  18   8       20.04       25.66     88.73 o
  -2  18   8      943.59      966.25    160.92 o
  -1  18   8      142.30      172.04     76.05 o
   0  18   8     2815.48     2287.67    284.25 o
   1  18   8      118.55       72.47    121.76 o
   3  18   8       10.53       31.89     49.28 o
   4  18   8       60.78      -14.49     69.57 o
   0  19   8        6.58      -43.48    113.06 o
   1   0   9     7501.98    11440.89    206.71 o
   2   0   9       33.84      133.92     13.47 o
   3   0   9     1123.23      861.34     26.85 o
   4   0   9     1216.01     1006.03     31.05 o
   5   0   9     1576.74     1204.95     36.81 o
   6   0   9      147.71      199.58     22.42 o
   7   0   9      270.70      274.38     21.36 o
   8   0   9      766.75      898.59     54.86 o
   9   0   9      186.60      101.90     29.19 o
  10   0   9     1849.50     1798.63     85.72 o
  11   0   9      115.26       88.64     38.83 o
  12   0   9      555.72      638.32    121.07 o
  13   0   9      277.30      294.89     75.36 o
 -13   1   9       32.88      -12.76     55.81 o
 -12   1   9      360.06      346.69     65.71 o
 -11   1   9     1161.51     1380.20     93.54 o
 -10   1   9      558.92      462.44     53.71 o
  -9   1   9        3.86      -31.38     31.38 o
  -8   1   9     1808.36     1771.10     66.61 o
  -7   1   9      653.48      677.32     29.98 o
  -6   1   9       72.68      101.81     15.44 o
  -5   1   9      879.12     1368.25     38.68 o
  -4   1   9     5804.57     5563.05     95.76 o
  -3   1   9      111.62       69.56     12.23 o
  -2   1   9    47248.63    47062.38    887.83 o
  -1   1   9     2290.02     3109.79     65.30 o
   0   1   9   245553.66   325553.50   4858.10 o
   1   1   9     2518.24     3311.22     61.01 o
   2   1   9    48681.40    48031.29    888.86 o
   3   1   9      122.22       89.94     12.78 o
   4   1   9     5767.62     5517.60    104.94 o
   5   1   9      957.85     1449.04     41.36 o
   6   1   9      103.09      133.41     18.07 o
   7   1   9      594.18      617.90     34.64 o
   8   1   9     1769.30     1818.63     82.35 o
   9   1   9        1.62       -7.21     21.93 o
  10   1   9      566.40      440.26     50.99 o
  11   1   9     1197.45     1448.00     82.95 o
  12   1   9      312.50      223.78     63.60 o
  13   1   9       41.12       42.46     53.03 o
 -13   2   9      204.44      285.09     67.41 o
 -12   2   9       52.86      133.33     49.25 o
 -11   2   9      111.69       85.17     42.16 o
 -10   2   9      214.97      253.33     45.88 o
  -9   2   9      922.00      776.80     46.80 o
  -8   2   9     2534.53     2471.14     76.27 o
  -7   2   9      406.93      475.02     32.38 o
  -6   2   9      241.21      194.36     21.02 o
  -5   2   9      162.87      153.97     13.52 o
  -4   2   9     3900.45     4019.59     73.50 o
  -3   2   9       46.90       71.33     10.48 o
  -2   2   9    13518.76    14705.48    282.37 o
  -1   2   9     6023.22     6445.20    119.53 o
   0   2   9      937.78     1381.07     34.86 o
   1   2   9     6016.05     6531.09    122.81 o
   2   2   9    13350.79    14767.63    291.38 o
   3   2   9       69.76      175.04     13.87 o
   4   2   9     3936.40     4146.16     81.62 o
   5   2   9      106.30       92.50     19.29 o
   6   2   9      200.81      178.17     28.96 o
   7   2   9      481.56      478.15     39.55 o
   8   2   9     2529.97     2283.05     76.40 o
   9   2   9      810.35      690.37     46.71 o
  10   2   9      230.35      244.60     35.12 o
  11   2   9      107.40      114.87     37.34 o
  12   2   9       51.69        5.12     37.24 o
  13   2   9      163.77      134.37     64.86 o
 -13   3   9       29.10       59.29     49.34 o
 -12   3   9      497.53      584.39     66.28 o
 -11   3   9     1094.51     1055.06     74.94 o
 -10   3   9      162.69      223.01     36.18 o
  -9   3   9     2005.13     2017.90     72.53 o
  -8   3   9     2184.06     1940.50     62.02 o
  -7   3   9      483.71      552.95     33.82 o
  -6   3   9      858.27     1055.45     40.05 o
  -5   3   9       24.99      103.21     14.91 o
  -4   3   9      269.12      271.04     18.72 o
  -3   3   9     2023.45     2237.87     65.06 o
  -2   3   9     1311.41     1056.13     35.23 o
  -1   3   9     3016.43     2167.63     69.95 o
   0   3   9    27773.15    29189.86    562.86 o
   1   3   9     2645.94     1823.89     51.77 o
   2   3   9     1432.16     1236.72     29.88 o
   3   3   9     2156.45     2410.12     50.92 o
   4   3   9      267.65      312.45     19.22 o
   5   3   9       37.01       79.84     14.37 o
   6   3   9     1017.19     1114.43     40.16 o
   7   3   9      526.06      567.60     45.01 o
   8   3   9     2058.79     1794.46     66.16 o
   9   3   9     2075.17     1971.02     72.73 o
  10   3   9      129.36      123.15     30.21 o
  11   3   9     1020.52     1119.25     84.72 o
  12   3   9      464.56      428.21     57.13 o
  13   3   9       41.18       66.71     49.72 o
 -13   4   9      153.64      162.76     55.47 o
 -12   4   9      118.89      139.70     50.45 o
 -11   4   9       10.51      -33.78     33.78 o
 -10   4   9     1116.21     1439.20     69.40 o
  -9   4   9      322.24      336.75     36.76 o
  -8   4   9      105.21      188.58     25.62 o
  -7   4   9     4621.86     4273.69    101.60 o
  -6   4   9      183.42      189.35     20.96 o
  -5   4   9     2232.45     2249.28     57.26 o
  -4   4   9     5647.59     5472.09    107.89 o
  -3   4   9     1288.80      840.76     44.75 o
  -2   4   9     1453.04     1332.67     46.51 o
  -1   4   9     1874.00     1366.52     40.53 o
   0   4   9     1979.09     1643.79     58.13 o
   1   4   9     1816.22     1315.48     49.02 o
   2   4   9     1851.42     1612.22     42.17 o
   3   4   9     1260.38      791.02     27.24 o
   4   4   9     6127.20     5982.17    114.35 o
   5   4   9     2148.05     2173.85     57.44 o
   6   4   9      187.53      174.18     21.71 o
   7   4   9     4690.78     4406.86    111.66 o
   8   4   9       40.99       62.59     23.35 o
   9   4   9      361.45      342.52     46.24 o
  10   4   9     1085.38     1233.87     58.35 o
  11   4   9       10.09       42.77     32.94 o
  12   4   9      108.16      104.70     48.67 o
  13   4   9      142.85      156.92     49.90 o
 -12   5   9      215.99      131.72     70.70 o
 -11   5   9     1342.21     1472.35     95.63 o
 -10   5   9       35.55       53.23     35.48 o
  -9   5   9      311.36      278.96     36.53 o
  -8   5   9      126.65      188.57     30.18 o
  -7   5   9     1230.77     1327.84     54.49 o
  -6   5   9      758.91      942.08     51.00 o
  -5   5   9     3911.59     3788.17     98.25 o
  -4   5   9      204.27      161.68     30.08 o
  -3   5   9     1576.68     1710.42     56.59 o
  -2   5   9     2318.69     1968.66     63.67 o
  -1   5   9      211.27      297.57     23.53 o
   0   5   9    14815.95    14872.91    292.64 o
   1   5   9      363.55      382.98     39.07 o
   2   5   9     2370.80     2058.77     70.62 o
   3   5   9     1607.89     1689.31     47.32 o
   4   5   9      170.75      135.21     15.29 o
   5   5   9     3989.66     4005.03     94.51 o
   6   5   9      697.35      864.52     39.23 o
   7   5   9     1166.34     1183.73     45.86 o
   8   5   9      112.41      154.91     27.85 o
   9   5   9      281.76      224.65     30.83 o
  10   5   9       46.43       -9.66     27.97 o
  11   5   9     1240.36     1337.64     76.64 o
  12   5   9      213.50      265.16     64.80 o
 -12   6   9      163.35      178.80     53.08 o
 -11   6   9      368.52      284.50     82.77 o
 -10   6   9      390.34      438.23     60.54 o
  -9   6   9       19.22      -26.78     26.78 o
  -8   6   9     1378.92     1448.69    106.33 o
  -7   6   9     1601.72     1667.42     89.16 o
  -6   6   9     2817.65     2707.22     96.62 o
  -5   6   9      443.31      372.53     38.10 o
  -4   6   9      902.28      925.91     59.42 o
  -3   6   9     4397.06     3956.16    101.67 o
  -2   6   9     2200.31     2353.33     69.70 o
  -1   6   9     1993.35     2012.23     49.45 o
   0   6   9     1388.24     1534.55     43.77 o
   1   6   9     1832.79     1928.05     59.57 o
   2   6   9     2006.87     2303.08     95.21 o
   3   6   9     4001.75     3407.50     98.88 o
   4   6   9      861.96      947.14     37.83 o
   5   6   9      423.35      419.34     34.45 o
   6   6   9     2811.10     2669.02     76.57 o
   7   6   9     1616.42     1683.33    100.40 o
   8   6   9     1453.96     1512.58    115.95 o
   9   6   9       61.93       22.88     27.47 o
  10   6   9      357.26      415.41     54.40 o
  11   6   9      337.04      341.14     46.01 o
  12   6   9      158.07      270.06     52.49 o
 -12   7   9      216.19      151.34    120.31 o
 -11   7   9      102.05      152.58     57.11 o
 -10   7   9      150.78      131.73     47.30 o
  -9   7   9     1164.96      972.62     90.51 o
  -8   7   9     1104.48     1136.44     85.08 o
  -7   7   9     1416.46     1427.61     86.12 o
  -6   7   9     3583.59     3725.93    122.66 o
  -5   7   9     2591.27     2387.20    124.79 o
  -4   7   9     3980.75     3792.23     96.43 o
  -3   7   9     4267.82     4271.74    112.19 o
  -2   7   9      104.71      124.71     18.09 o
  -1   7   9    12232.84    14367.06    264.73 o
   0   7   9    17565.04    18458.56    373.89 o
   1   7   9    11850.41    13673.82    382.67 o
   2   7   9      149.61      148.98     20.87 o
   3   7   9     4167.23     4037.35    110.35 o
   4   7   9     3899.53     3591.06    118.17 o
   5   7   9     2597.29     2446.71    110.32 o
   6   7   9     3771.29     3869.42    134.54 o
   7   7   9     1459.55     1490.05     81.24 o
   8   7   9     1143.95     1124.60     71.02 o
   9   7   9     1098.75     1093.05     75.70 o
  10   7   9      145.83       53.72     41.35 o
  11   7   9       82.00      163.61     82.38 o
  12   7   9      220.73      233.74     87.21 o
 -12   8   9       39.74      -91.58    101.46 o
 -11   8   9      282.45      575.01    131.91 o
 -10   8   9     2196.78     2256.26    124.90 o
  -9   8   9      817.84      789.56     96.83 o
  -8   8   9      646.31      526.52    107.70 o
  -7   8   9     1013.38     1113.36     69.90 o
  -6   8   9     1154.42     1117.04     67.81 o
  -5   8   9      303.91      243.78     35.13 o
  -4   8   9     5589.28     5908.29    176.99 o
  -3   8   9     2087.20     1989.44     65.77 o
  -2   8   9     3475.03     2921.49     90.72 o
  -1   8   9     1822.02     1489.68     48.66 o
   0   8   9       44.60       46.89     18.02 o
   1   8   9     1684.04     1242.20     63.46 o
   2   8   9     3198.37     2288.29    123.13 o
   3   8   9     2030.57     1904.70     75.52 o
   4   8   9     5432.56     5887.11    159.55 o
   5   8   9      252.75      233.10     44.01 o
   6   8   9     1137.28     1034.88    112.17 o
   7   8   9     1031.70     1081.33     75.36 o
   8   8   9      524.69      457.22     54.30 o
   9   8   9      855.52      794.68     70.33 o
  10   8   9     2259.96     2114.17    118.50 o
  11   8   9      295.59      463.69     68.31 o
  12   8   9       35.14       58.74     54.29 o
 -11   9   9      624.76      816.71    105.12 o
 -10   9   9       70.12      107.02     51.18 o
  -9   9   9      318.38      200.77     60.76 o
  -8   9   9     1905.53     1681.52    102.40 o
  -7   9   9     1035.19      897.48     69.89 o
  -6   9   9      609.68      725.85     59.75 o
  -5   9   9     3025.93     2784.07     99.03 o
  -4   9   9      983.97     1151.50     49.56 o
  -3   9   9      274.06      231.18     26.73 o
  -2   9   9      287.25      197.96     25.15 o
  -1   9   9     4024.94     3988.97    101.48 o
   0   9   9      823.70      800.70     46.04 o
   1   9   9     4147.25     4143.40    135.94 o
   2   9   9      238.04      225.43     42.35 o
   3   9   9      261.93      251.36     48.71 o
   4   9   9      928.29     1136.45     80.02 o
   5   9   9     2797.96     2487.47     95.37 o
   6   9   9      618.14      711.63     74.79 o
   7   9   9     1055.78     1080.40     63.70 o
   8   9   9     1959.06     1802.76     85.54 o
   9   9   9      306.40      194.85     49.97 o
  10   9   9       83.22       94.69     47.76 o
  11   9   9      710.34      779.79     83.74 o
 -11  10   9      377.24      360.22     75.83 o
 -10  10   9     1152.19     1074.93    103.72 o
  -9  10   9      258.91      241.39     64.39 o
  -8  10   9      142.42      223.83     57.72 o
  -7  10   9      912.06      895.51     84.96 o
  -6  10   9       17.80       39.09     42.26 o
  -5  10   9      299.71      305.58     41.06 o
  -4  10   9     2111.80     2299.88    101.84 o
  -3  10   9      480.58      583.95     39.83 o
  -2  10   9     3793.02     4019.88    129.44 o
  -1  10   9     1536.72     1704.78     90.25 o
   0  10   9       15.35      125.07     30.61 o
   1  10   9     1556.13     1590.02     85.93 o
   2  10   9     3674.17     3772.01    171.36 o
   3  10   9      376.16      425.82     62.62 o
   4  10   9     1928.87     1937.46    125.52 o
   5  10   9      333.62      258.71     39.15 o
   6  10   9       15.35       20.52     45.25 o
   7  10   9      793.12      757.65     57.48 o
   8  10   9      183.05      206.35     42.83 o
   9  10   9      317.66      252.83     50.33 o
  10  10   9     1247.22     1058.24     82.07 o
  11  10   9      381.12      350.17     64.67 o
 -10  11   9       74.73       58.00     55.81 o
  -9  11   9      113.00      -23.19     47.24 o
  -8  11   9      316.03      205.18     58.37 o
  -7  11   9      392.46      399.54     55.47 o
  -6  11   9     2164.56     1884.53     97.33 o
  -5  11   9      101.44      170.54     37.64 o
  -4  11   9     1289.30     1352.59     98.68 o
  -3  11   9     1106.66     1161.08     74.78 o
  -2  11   9      405.30      517.83     35.43 o
  -1  11   9     1363.51     1327.22     51.28 o
   0  11   9     4461.34     4635.47    161.81 o
   1  11   9     1336.56     1261.01    105.59 o
   2  11   9      335.76      420.38     98.57 o
   3  11   9     1085.95     1212.10    144.99 o
   4  11   9     1098.73     1150.75     99.47 o
   5  11   9       94.57      120.47     55.23 o
   6  11   9     2190.99     1918.19    134.32 o
   7  11   9      390.69      449.74     46.05 o
   8  11   9      359.43      271.03     46.31 o
   9  11   9      125.12      120.44     44.48 o
  10  11   9       80.25       75.20     47.54 o
 -10  12   9      656.59      815.95     93.77 o
  -9  12   9      730.89      539.07     80.99 o
  -8  12   9      402.72      301.51     71.75 o
  -7  12   9      170.53      173.00     47.03 o
  -6  12   9       34.11      -26.03     32.78 o
  -5  12   9      120.37      191.47     62.15 o
  -4  12   9      922.04      855.43     65.47 o
  -3  12   9      646.27      585.55     52.26 o
  -2  12   9      306.27      525.43     48.82 o
  -1  12   9     3479.26     3254.05    119.18 o
   0  12   9       87.98      119.49     56.12 o
   1  12   9     3264.52     2905.07    236.47 o
   2  12   9      400.68      469.67    113.07 o
   3  12   9      518.30      374.01    113.07 o
   4  12   9      998.23      978.19     98.04 o
   5  12   9      134.00      176.84     84.07 o
   6  12   9       27.81       49.07     56.96 o
   7  12   9      174.33      285.76     59.45 o
   8  12   9      331.26      223.18     64.41 o
   9  12   9      828.63      859.28     68.51 o
  10  12   9      627.83      672.80     68.02 o
  -9  13   9       88.30      110.17     59.39 o
  -8  13   9       53.48       97.75     58.85 o
  -7  13   9     1481.57     1807.04    151.23 o
  -6  13   9      103.39      156.75     54.94 o
  -5  13   9     3363.62     3628.96    140.70 o
  -4  13   9     1234.71     1443.97     80.67 o
  -3  13   9        4.59       68.66     45.87 o
  -2  13   9     1026.63      831.30     57.77 o
  -1  13   9      234.93      212.07     67.28 o
   0  13   9     4201.98     4424.61    157.31 o
   1  13   9      147.21      205.16     40.30 o
   2  13   9     1069.34     1068.93     81.00 o
   3  13   9        6.97      -18.88     41.25 o
   4  13   9     1186.36     1338.92    121.79 o
   5  13   9     3381.84     3501.64    258.20 o
   6  13   9      114.69      243.51    107.26 o
   7  13   9     1476.68     1803.67    205.89 o
   8  13   9       54.14      103.39     60.03 o
   9  13   9       83.37       11.31     58.82 o
  -9  14   9      217.94      294.20     70.37 o
  -8  14   9      519.85      402.45     86.66 o
  -7  14   9      322.64      383.87     94.57 o
  -6  14   9      528.78      631.21     83.16 o
  -5  14   9      657.81      770.58     70.24 o
  -4  14   9     2522.99     3097.97    123.90 o
  -3  14   9      138.11      159.95     40.73 o
  -2  14   9     1687.54     1802.44    136.98 o
  -1  14   9      506.78      438.11     86.97 o
   0  14   9      116.13      141.22     71.66 o
   1  14   9      474.70      411.77     84.72 o
   2  14   9     1635.48     1786.36    113.16 o
   3  14   9      164.70      266.64     61.02 o
   4  14   9     2391.86     2863.82    164.46 o
   5  14   9      638.68      661.04    130.47 o
   6  14   9      536.47      858.17    150.76 o
   7  14   9      329.27      446.46    127.56 o
   8  14   9      576.13      623.33    153.66 o
   9  14   9      212.34      203.69    143.50 o
  -8  15   9      222.51      112.66     88.93 o
  -7  15   9      201.31      109.20     63.43 o
  -6  15   9     1617.51     1885.47    115.69 o
  -5  15   9      217.57      163.52     51.89 o
  -4  15   9      731.53      727.49     67.45 o
  -3  15   9        9.18       94.73     35.65 o
  -2  15   9       94.08       45.07     53.70 o
  -1  15   9       20.98       36.75     62.66 o
   0  15   9     2715.53     3147.53    194.82 o
   1  15   9       13.11      -11.03     28.46 o
   2  15   9      127.68      129.49     63.78 o
   3  15   9        4.54       87.57     47.83 o
   4  15   9      649.04      589.09     85.82 o
   5  15   9      198.15      113.06     86.97 o
   6  15   9     1675.39     1664.53    191.39 o
   7  15   9      207.41      136.25    101.47 o
   8  15   9      202.07      237.72    121.76 o
  -7  16   9      488.11      573.01     76.92 o
  -6  16   9        1.35       55.21     47.02 o
  -5  16   9      935.51     1046.28     83.43 o
  -4  16   9      728.43      743.81     65.79 o
  -3  16   9     1591.74     1970.19    132.73 o
  -2  16   9      150.28      168.79     68.35 o
  -1  16   9      559.27      390.25    100.39 o
   0  16   9      731.20      539.46    105.45 o
   1  16   9      487.90      348.09     95.76 o
   2  16   9      152.89      240.99     54.18 o
   3  16   9     1551.93     1773.71    124.45 o
   4  16   9      755.63      970.45     98.15 o
   5  16   9      902.63     1014.80    133.37 o
   6  16   9        1.94       72.47     89.87 o
   7  16   9      502.15      559.54    139.16 o
  -5  17   9     1601.78     1754.41    114.89 o
  -4  17   9       15.69      -26.95     82.88 o
  -3  17   9      201.78      250.43     94.01 o
  -2  17   9       19.43        6.96     76.36 o
  -1  17   9      474.31      546.25     91.93 o
   0  17   9       89.37       57.98     81.99 o
   1  17   9      536.52      562.45    156.56 o
   2  17   9       19.61       59.63     50.73 o
   3  17   9      189.91      166.14     58.48 o
   4  17   9       15.04      -49.28     63.78 o
   5  17   9     1684.73     1989.29    176.89 o
  -4  18   9      794.08      579.85    159.46 o
  -3  18   9       56.09      100.21    134.80 o
  -2  18   9      197.69      208.45     96.58 o
  -1  18   9        8.00       53.97     67.10 o
   0  18   9      348.61      167.60    113.06 o
   3  18   9       43.69       81.17     57.98 o
   4  18   9      843.56      733.54    113.08 o
   0   0  10    43092.05    40599.14    869.00 o
   1   0  10    15846.46    16929.51    280.11 o
   2   0  10    23893.09    18049.52    351.32 o
   3   0  10      816.30      841.82     60.25 o
   4   0  10      263.06      724.03     26.32 o
   5   0  10      321.90      410.32     22.87 o
   6   0  10     3956.03     4883.05     98.99 o
   7   0  10      142.59      102.18     16.17 o
   8   0  10      764.52      759.56     39.05 o
   9   0  10      679.23      630.45     48.52 o
  10   0  10     1006.52     1030.67     84.50 o
  11   0  10      924.01      810.13     87.75 o
  12   0  10       83.44       89.74     56.99 o
  13   0  10       30.16      121.49     62.47 o
 -13   1  10      190.99      275.95     66.38 o
 -12   1  10      507.22      580.57     76.96 o
 -11   1  10      171.46      229.12     54.86 o
 -10   1  10      312.58      253.69     44.09 o
  -9   1  10      912.32      815.24     70.73 o
  -8   1  10       96.37      138.13     24.79 o
  -7   1  10       39.35       15.06     14.30 o
  -6   1  10      371.54      403.10     25.53 o
  -5   1  10     1371.24     1365.23     42.17 o
  -4   1  10     4554.29     3773.24     70.52 o
  -3   1  10      738.05     1131.55     34.72 o
  -2   1  10     7564.07     8374.42    167.52 o
  -1   1  10     8927.45     9299.46    166.63 o
   0   1  10    15684.65    17261.67    267.35 o
   1   1  10     8854.92     8921.90    155.20 o
   2   1  10     7726.02     8340.77    167.09 o
   3   1  10      594.18      963.03     32.89 o
   4   1  10     4702.14     3873.35     85.64 o
   5   1  10     1300.03     1204.80     39.85 o
   6   1  10      416.12      471.67     27.10 o
   7   1  10       17.28        4.05     15.36 o
   8   1  10       98.32       99.35     22.26 o
   9   1  10      814.69      755.71     47.63 o
  10   1  10      333.96      310.60     47.69 o
  11   1  10      126.89      133.43     44.66 o
  12   1  10      522.48      508.01     62.26 o
  13   1  10      180.63      248.19    114.51 o
 -13   2  10      106.15      147.44     88.24 o
 -12   2  10       58.86       30.77     45.94 o
 -11   2  10     1175.38     1098.70     76.57 o
 -10   2  10     1132.52     1049.84     74.87 o
  -9   2  10      290.61      259.85     32.90 o
  -8   2  10      130.85      101.39     24.85 o
  -7   2  10     1135.73     1095.28     44.02 o
  -6   2  10       87.41       97.12     17.43 o
  -5   2  10     3828.35     3394.17     66.03 o
  -4   2  10     2055.54     1874.57     45.24 o
  -3   2  10       76.85      123.83     13.00 o
  -2   2  10    11771.60    11099.19    252.82 o
  -1   2  10    10449.62    10604.39    195.60 o
   0   2  10     6173.62     7185.93    135.51 o
   1   2  10    11023.46    11133.79    199.82 o
   2   2  10    12577.75    11989.68    233.77 o
   3   2  10       85.59      129.50     13.30 o
   4   2  10     2266.18     2177.38     64.25 o
   5   2  10     3915.49     3417.25     74.38 o
   6   2  10       89.19       72.32     16.28 o
   7   2  10     1243.45     1284.00     52.20 o
   8   2  10      125.35      136.12     28.69 o
   9   2  10      292.62      290.03     34.65 o
  10   2  10     1061.33     1031.76     55.77 o
  11   2  10     1196.47     1225.24     76.29 o
  12   2  10       63.75       62.18     51.84 o
  13   2  10      121.88      117.38     73.65 o
 -13   3  10      150.16      132.01     73.64 o
 -12   3  10        0.05      -38.29     43.40 o
 -11   3  10      187.28      196.96     47.77 o
 -10   3  10      612.24      576.13     47.00 o
  -9   3  10       32.09       52.73     25.41 o
  -8   3  10     1269.37     1457.96     87.11 o
  -7   3  10     1188.50     1272.68     47.53 o
  -6   3  10       40.83       23.28     14.59 o
  -5   3  10     1752.00     1807.65     85.25 o
  -4   3  10      678.43      518.61     34.84 o
  -3   3  10     2683.63     2477.42     70.17 o
  -2   3  10      292.69      264.39     32.25 o
  -1   3  10     1850.11     1703.43     70.43 o
   0   3  10     2776.49     3235.17     75.05 o
   1   3  10     1969.42     1989.07     49.23 o
   2   3  10      397.70      399.13     20.46 o
   3   3  10     2840.46     2581.74     54.69 o
   4   3  10      794.59      637.97     33.83 o
   5   3  10     1555.27     1777.25     66.70 o
   6   3  10       19.43      -12.16     12.16 o
   7   3  10     1372.70     1359.23     53.20 o
   8   3  10     1183.37     1464.85     58.93 o
   9   3  10       47.72       90.49     25.32 o
  10   3  10      644.02      668.64     53.11 o
  11   3  10      144.51      101.53     31.52 o
  12   3  10        2.54       35.64     46.89 o
  13   3  10      128.15       -8.00     52.92 o
 -13   4  10        5.72      -28.38     48.59 o
 -12   4  10      304.03      253.80     56.47 o
 -11   4  10      250.02      324.23     42.89 o
 -10   4  10       62.53       18.44     31.00 o
  -9   4  10      180.88      133.47     32.46 o
  -8   4  10     1065.00     1068.48     46.36 o
  -7   4  10       55.93       64.95     19.27 o
  -6   4  10      170.69      172.97     19.91 o
  -5   4  10      753.77      652.42     29.08 o
  -4   4  10     1263.42     1237.43     44.90 o
  -3   4  10     1011.91     1170.73     58.74 o
  -2   4  10     4977.64     5023.10    124.65 o
  -1   4  10      523.07      537.07     54.83 o
   0   4  10    11190.57    11278.66    297.45 o
   1   4  10      438.64      451.90     39.74 o
   2   4  10     5134.46     5176.65     99.76 o
   3   4  10     1287.95     1435.53     36.00 o
   4   4  10     1415.80     1395.63     43.02 o
   5   4  10      780.82      662.65     29.94 o
   6   4  10      173.01      195.95     23.28 o
   7   4  10       64.60       76.62     26.55 o
   8   4  10     1076.16     1032.87     75.74 o
   9   4  10      151.46       92.98     25.97 o
  10   4  10       84.87       95.82     32.60 o
  11   4  10      243.51      215.30     39.37 o
  12   4  10      310.91      371.37     47.30 o
  13   4  10        5.00      -41.39     41.39 o
 -12   5  10      343.96      364.86     87.11 o
 -11   5  10     1170.56     1171.17    112.58 o
 -10   5  10      268.56      296.46     52.92 o
  -9   5  10       94.71      114.62     33.47 o
  -8   5  10      580.86      551.00     62.06 o
  -7   5  10     2242.51     1959.55     88.34 o
  -6   5  10      492.38      561.41     37.73 o
  -5   5  10      238.15      235.54     23.77 o
  -4   5  10     1075.96     1148.58     42.24 o
  -3   5  10     2496.15     2832.06    111.55 o
  -2   5  10     1738.94     1747.01     69.35 o
  -1   5  10     8020.60     8707.27    205.06 o
   0   5  10     2669.56     3197.53     75.13 o
   1   5  10     7856.17     8528.62    231.58 o
   2   5  10     1940.66     1969.22     55.01 o
   3   5  10     2767.09     2933.52     63.31 o
   4   5  10     1036.02     1140.65     37.48 o
   5   5  10      248.08      254.01     21.99 o
   6   5  10      558.74      705.82     36.06 o
   7   5  10     2266.25     2019.25     66.16 o
   8   5  10      535.74      523.54     36.82 o
   9   5  10       52.77       16.79     26.44 o
  10   5  10      319.87      346.01     40.54 o
  11   5  10     1110.33     1049.15     63.65 o
  12   5  10      294.80      325.92     46.19 o
 -12   6  10      157.92      189.29     55.83 o
 -11   6  10      416.39      438.92     65.68 o
 -10   6  10      646.08      739.51    118.87 o
  -9   6  10      454.45      462.59     57.53 o
  -8   6  10     1560.76     1707.95    138.03 o
  -7   6  10     1601.98     1620.87     87.47 o
  -6   6  10     1019.03     1307.82     77.43 o
  -5   6  10      287.97      163.81     29.61 o
  -4   6  10      914.29      927.26     60.27 o
  -3   6  10     2050.96     1350.47     56.95 o
  -2   6  10      842.85      959.09     37.88 o
  -1   6  10     4737.03     4729.26    120.45 o
   0   6  10        5.03       17.76     12.79 o
   1   6  10     4484.57     4669.26    154.28 o
   2   6  10      663.32      759.73     38.75 o
   3   6  10     1884.66     1230.35     58.94 o
   4   6  10      818.52      994.86    176.88 o
   5   6  10      269.36      252.04     23.12 o
   6   6  10     1078.59     1361.97     57.85 o
   7   6  10     1742.91     1599.29     95.03 o
   8   6  10     1393.50     1412.43     69.54 o
   9   6  10      403.76      396.68     45.12 o
  10   6  10      593.30      685.19     79.51 o
  11   6  10      388.53      462.92     68.62 o
  12   6  10      148.83      169.55     49.95 o
 -12   7  10        0.47      -17.39     56.12 o
 -11   7  10      747.05      766.92    185.56 o
 -10   7  10      617.70      393.39    101.61 o
  -9   7  10      483.09      534.58     81.58 o
  -8   7  10     1438.18     1192.17     85.99 o
  -7   7  10      514.02      539.57     52.82 o
  -6   7  10      213.31      192.92     48.58 o
  -5   7  10     1732.89     1726.46     74.72 o
  -4   7  10      764.25      876.64     40.86 o
  -3   7  10       47.47      109.43     19.66 o
  -2   7  10     5431.26     5139.84    121.46 o
  -1   7  10     4672.27     5266.81    109.55 o
   0   7  10     2942.96     2399.59     62.31 o
   1   7  10     4906.67     5234.85    161.67 o
   2   7  10     5831.90     5289.83    154.12 o
   3   7  10       61.28      100.16     28.49 o
   4   7  10      829.53      896.98     77.00 o
   5   7  10     1709.13     1648.23     93.84 o
   6   7  10      203.00      131.21     35.29 o
   7   7  10      506.14      580.68     58.00 o
   8   7  10     1351.31     1281.32     95.11 o
   9   7  10      516.44      506.32     64.75 o
  10   7  10      599.68      452.89     63.49 o
  11   7  10      685.26      601.55     76.92 o
  12   7  10        0.36       -8.47     52.67 o
 -12   8  10      273.62      309.16     80.77 o
 -11   8  10      506.49      645.72     92.56 o
 -10   8  10        5.39       49.63     48.75 o
  -9   8  10     1246.82     1375.08     99.39 o
  -8   8  10      355.97      318.96     81.33 o
  -7   8  10      169.24      149.82     42.26 o
  -6   8  10     1326.83     1412.40     70.44 o
  -5   8  10     1762.95     1640.86     79.54 o
  -4   8  10     1855.82     1654.76     58.14 o
  -3   8  10     1057.71     1054.04     47.74 o
  -2   8  10     1563.40     1717.05     63.81 o
  -1   8  10      766.08      848.57     37.54 o
   0   8  10    10805.82     9711.61    234.06 o
   1   8  10      650.23      762.25     50.11 o
   2   8  10     1391.32     1418.78     90.59 o
   3   8  10     1219.12     1181.20     55.04 o
   4   8  10     1877.50     1616.61     62.43 o
   5   8  10     1771.65     1703.46     75.14 o
   6   8  10     1409.90     1411.06    139.83 o
   7   8  10      198.82      127.17     40.72 o
   8   8  10      412.30      421.14     52.49 o
   9   8  10     1238.96     1157.92     80.63 o
  10   8  10       14.72       33.72     50.17 o
  11   8  10      521.48      537.32     86.33 o
  12   8  10      302.63      300.72     66.94 o
 -11   9  10      153.08      176.43     68.02 o
 -10   9  10      615.33      454.62     71.47 o
  -9   9  10      111.53       72.61     51.14 o
  -8   9  10       12.86       31.92     46.41 o
  -7   9  10      537.34      659.85     61.46 o
  -6   9  10     6282.20     6587.40    191.16 o
  -5   9  10      194.26      263.26     39.36 o
  -4   9  10     1079.41     1218.72     66.53 o
  -3   9  10       24.26       27.16     17.22 o
  -2   9  10       35.43       30.13     23.01 o
  -1   9  10     4507.19     4930.30    133.72 o
   0   9  10     3957.55     4222.88    123.63 o
   1   9  10     4618.24     4625.56    191.08 o
   2   9  10       59.29       55.66     33.77 o
   3   9  10       47.41       54.82     43.48 o
   4   9  10     1038.78     1059.42     58.43 o
   5   9  10      166.55      231.84     33.02 o
   6   9  10     6284.85     6710.88    238.02 o
   7   9  10      473.47      463.78     54.49 o
   8   9  10       12.89       -7.18     32.43 o
   9   9  10      106.49       32.26     44.35 o
  10   9  10      642.71      573.32     66.95 o
  11   9  10      173.50      181.92     79.78 o
 -11  10  10      293.41      453.85     78.67 o
 -10  10  10      421.36      335.66     87.62 o
  -9  10  10      396.78      366.97     74.20 o
  -8  10  10      319.72      274.78     59.84 o
  -7  10  10      362.57      404.48     53.75 o
  -6  10  10      138.25       94.66     37.31 o
  -5  10  10     1001.87     1088.72     64.76 o
  -4  10  10      653.93      644.77     55.99 o
  -3  10  10     2010.15     2096.33     75.19 o
  -2  10  10      776.87      770.52     44.14 o
  -1  10  10     1275.10     1339.37     54.70 o
   0  10  10     5189.74     6295.42    202.51 o
   1  10  10     1182.14     1249.88    139.20 o
   2  10  10      819.92      814.79    110.19 o
   3  10  10     2052.85     1924.17    114.98 o
   4  10  10      738.94      601.85     77.33 o
   5  10  10      867.25      878.00     79.74 o
   6  10  10      140.66      198.38     51.64 o
   7  10  10      428.62      528.43     50.89 o
   8  10  10      249.56      221.72     44.60 o
   9  10  10      433.27      430.65     56.00 o
  10  10  10      483.99      513.76     60.96 o
  11  10  10      328.70      475.84     70.69 o
 -10  11  10       73.70       39.20     55.29 o
  -9  11  10        0.84       19.06     55.81 o
  -8  11  10      233.90      262.75     60.45 o
  -7  11  10     1304.05     1109.49     83.71 o
  -6  11  10      441.69      527.88     57.51 o
  -5  11  10     1012.50     1014.62     65.23 o
  -4  11  10      627.82      601.90     62.02 o
  -3  11  10       78.96       59.77     21.84 o
  -2  11  10      229.06      239.17     49.80 o
  -1  11  10      651.89      763.69     39.57 o
   0  11  10     2511.17     2332.93    142.47 o
   1  11  10      528.62      463.89    104.38 o
   2  11  10      314.69      185.55     78.28 o
   3  11  10       80.41       89.87     66.68 o
   4  11  10      623.82      609.88     80.78 o
   5  11  10      888.19      759.68    133.38 o
   6  11  10      418.98      405.45     45.08 o
   7  11  10     1235.94      995.81     66.48 o
   8  11  10      203.17      346.29     68.21 o
   9  11  10        0.79       11.82     41.61 o
  10  11  10       98.98      114.18     47.87 o
 -10  12  10      517.18      408.97     77.22 o
  -9  12  10       27.52      -11.47     52.37 o
  -8  12  10      142.30      181.42     60.99 o
  -7  12  10       45.17        2.36     39.81 o
  -6  12  10       18.23        5.68     36.12 o
  -5  12  10      213.74      223.06     52.34 o
  -4  12  10      823.79      846.73     85.41 o
  -3  12  10     1570.52     1272.27     84.56 o
  -2  12  10     2943.80     2848.89    175.05 o
  -1  12  10      711.13      638.32     70.49 o
   0  12  10      526.15      355.30    120.32 o
   1  12  10      599.25      620.46    127.57 o
   2  12  10     2789.08     2993.83    234.98 o
   3  12  10     1680.26     1305.06    165.31 o
   4  12  10      713.48      739.35    139.17 o
   5  12  10      217.04      127.56     86.97 o
   6  12  10       15.43       33.79     59.34 o
   7  12  10       30.10       49.58     52.68 o
   8  12  10      141.72      144.18     38.92 o
   9  12  10       13.67       35.51     41.09 o
  10  12  10      568.10      572.67     63.74 o
  -9  13  10      333.19      423.37     75.49 o
  -8  13  10      361.86      354.21     72.87 o
  -7  13  10      204.80      219.58     54.87 o
  -6  13  10      430.92      290.22     60.45 o
  -5  13  10      549.48      634.39     66.96 o
  -4  13  10     1123.89      912.86     85.31 o
  -3  13  10      909.19     1195.12     76.14 o
  -2  13  10       13.22       33.80     27.07 o
  -1  13  10      206.33       99.80     60.45 o
   0  13  10     3002.91     2350.44    153.69 o
   1  13  10      241.55      107.27     86.97 o
   2  13  10        6.61      100.88     53.63 o
   3  13  10      764.76      963.59     94.33 o
   4  13  10     1160.12     1060.20    101.00 o
   5  13  10      511.73      565.35    121.77 o
   6  13  10      377.41      313.11    110.17 o
   7  13  10      198.03      243.52    115.96 o
   8  13  10      347.11      239.50     78.30 o
   9  13  10      313.61      400.02     79.96 o
  -8  14  10       19.05       88.76    105.65 o
  -7  14  10       51.30       75.79     47.17 o
  -6  14  10       15.84       30.31     46.21 o
  -5  14  10      131.75      150.53     44.81 o
  -4  14  10       75.29       61.63     35.57 o
  -3  14  10     1047.23     1108.36     88.00 o
  -2  14  10     2482.15     2479.75    160.52 o
  -1  14  10      828.96      769.01    105.45 o
   0  14  10      588.91      476.00     48.43 o
   1  14  10      895.53      919.79     79.57 o
   2  14  10     2556.07     2143.74    129.82 o
   3  14  10      932.29      829.28     90.45 o
   4  14  10      101.40      121.26    104.36 o
   5  14  10      116.61       23.19     86.97 o
   6  14  10       13.57       75.37     95.66 o
   7  14  10       66.84       57.98    101.46 o
   8  14  10       17.14      101.46    107.26 o
  -8  15  10      225.61      287.26     75.91 o
  -7  15  10       42.80      136.28     60.05 o
  -6  15  10       38.85       38.33     47.89 o
  -5  15  10     1213.29     1269.89     88.61 o
  -4  15  10      822.96      804.72     89.56 o
  -3  15  10      797.56     1032.27    184.50 o
  -2  15  10      206.76      444.38     88.73 o
  -1  15  10     1844.59     1713.02    146.53 o
   0  15  10       21.28       45.34     65.50 o
   1  15  10     1886.48     1728.93    102.22 o
   2  15  10      225.14      282.24     55.72 o
   3  15  10      783.57      957.40     94.81 o
   4  15  10      804.52      793.60    100.75 o
   5  15  10     1170.39     1084.45    162.38 o
   6  15  10       48.95       37.69     89.87 o
   7  15  10       71.06      121.76    101.46 o
   8  15  10      218.96      147.85    104.36 o
  -7  16  10      128.78       20.35     55.10 o
  -6  16  10       19.54       41.75     47.05 o
  -5  16  10      543.51      508.48     64.54 o
  -4  16  10      663.76      924.76    169.90 o
  -3  16  10      280.91      228.79     84.28 o
  -2  16  10     2590.61     2782.16    153.93 o
  -1  16  10      118.78      209.58     86.67 o
   0  16  10      660.98     1050.22    262.39 o
   1  16  10      115.53      304.39    130.45 o
   2  16  10     2510.87     2604.52    224.78 o
   3  16  10      324.38      271.72     88.42 o
   4  16  10      630.00      779.81     98.66 o
   5  16  10      597.45      797.29    130.47 o
   6  16  10       22.83      -57.98     89.87 o
   7  16  10      122.07       75.37    107.26 o
  -5  17  10       69.73      167.08     50.53 o
  -4  17  10      244.31      242.27     47.21 o
  -3  17  10      278.80      317.13     93.23 o
  -2  17  10       11.35       87.82     79.63 o
  -1  17  10      684.59      568.43    113.66 o
   0  17  10       65.08       39.14     84.04 o
   1  17  10      663.23      652.34    156.56 o
   2  17  10       19.23       31.67     49.28 o
   3  17  10      326.30      266.49     66.28 o
   4  17  10      244.20      195.28     68.22 o
   5  17  10       60.49      130.45     92.77 o
  -3  18  10      449.85      610.11    125.07 o
  -2  18  10      267.98      218.92     99.03 o
  -1  18  10      233.99      349.14    130.90 o
   0  18  10      856.97     1084.37    208.76 o
   1  18  10      224.82      501.53    159.45 o
   3  18  10      403.89      478.36     78.28 o
   1   0  11    46534.71    54506.41    878.82 o
   2   0  11    27158.09    32057.53    605.69 o
   3   0  11     3958.41     3723.84     84.78 o
   4   0  11     1104.40      844.03     26.06 o
   5   0  11    12025.52    10445.28    182.96 o
   6   0  11      537.21      469.41     25.73 o
   7   0  11     1986.31     1672.66     49.95 o
   8   0  11      385.82      441.00     36.34 o
   9   0  11      193.61       73.11     52.76 o
  10   0  11       49.77       36.67     41.94 o
  11   0  11      349.38      231.14     56.74 o
  12   0  11      548.05      459.23     72.03 o
  13   0  11      351.24      311.63     71.19 o
 -13   1  11       47.18       41.86     56.90 o
 -12   1  11       86.75      120.99     83.87 o
 -11   1  11      596.76      652.35     73.36 o
 -10   1  11      459.39      422.11     56.07 o
  -9   1  11      616.03      561.15     51.58 o
  -8   1  11     1253.88     1450.66     69.82 o
  -7   1  11        8.53       14.51     14.22 o
  -6   1  11     1377.74     1518.78     43.03 o
  -5   1  11     2604.74     2965.63     65.26 o
  -4   1  11     4235.55     4366.33     82.53 o
  -3   1  11     5777.23     6532.53    140.82 o
  -2   1  11     9568.57     7126.00    143.61 o
  -1   1  11     2114.62     2302.81     50.36 o
   0   1  11    16027.69    16676.25    259.16 o
   1   1  11     1914.19     2095.20     45.74 o
   2   1  11     9080.87     6897.17    142.33 o
   3   1  11     6423.51     7034.32    140.54 o
   4   1  11     3820.51     4025.11     90.58 o
   5   1  11     2702.52     3019.81     84.14 o
   6   1  11     1388.29     1527.84     46.58 o
   7   1  11       19.53       22.23     20.31 o
   8   1  11     1466.63     1748.95     58.04 o
   9   1  11      597.14      555.81     41.97 o
  10   1  11      446.64      443.20     57.75 o
  11   1  11      559.85      618.98     80.29 o
  12   1  11       85.77       47.22     62.66 o
  13   1  11       34.85       44.77     67.26 o
 -13   2  11      285.89      320.94     70.79 o
 -12   2  11      826.33     1000.50     81.37 o
 -11   2  11      532.20      574.01     62.35 o
 -10   2  11      487.87      623.75     83.28 o
  -9   2  11      865.61      837.46     47.87 o
  -8   2  11     1667.16     1542.99     66.97 o
  -7   2  11      101.84      136.89     21.52 o
  -6   2  11      742.68      760.11     36.62 o
  -5   2  11      465.47      385.26     21.38 o
  -4   2  11      333.02      378.37     21.18 o
  -3   2  11      663.73      501.62     23.06 o
  -2   2  11    11218.24    13430.43    282.19 o
  -1   2  11     4453.83     3561.78     71.77 o
   0   2  11     5030.18     3179.57     68.12 o
   1   2  11     4457.35     3517.49     74.18 o
   2   2  11    11743.95    13832.68    272.53 o
   3   2  11      709.50      520.07     26.48 o
   4   2  11      438.07      551.07     24.83 o
   5   2  11      502.82      440.10     25.62 o
   6   2  11     1005.83     1058.75     40.42 o
   7   2  11      105.94      243.33     25.66 o
   8   2  11     1558.49     1414.92     69.71 o
   9   2  11      872.29      756.21     48.39 o
  10   2  11      491.16      629.71     47.25 o
  11   2  11      542.14      505.65     63.19 o
  12   2  11      781.99      846.00     73.53 o
  13   2  11      283.86      274.95    105.82 o
 -13   3  11      156.39      270.43     60.89 o
 -12   3  11       69.82      101.30     49.95 o
 -11   3  11      235.12      213.57     50.29 o
 -10   3  11      215.58      350.87     39.48 o
  -9   3  11       15.12      -17.02     23.16 o
  -8   3  11     1632.20     1565.31     56.92 o
  -7   3  11     1505.20     1325.39     52.75 o
  -6   3  11      602.82      669.41     33.35 o
  -5   3  11     4502.71     4261.41     91.72 o
  -4   3  11     1866.58     2535.90     74.12 o
  -3   3  11     1749.99     1400.16     42.57 o
  -2   3  11      293.15      291.62     54.38 o
  -1   3  11     6041.80     6108.20    149.76 o
   0   3  11      620.50      889.46     31.03 o
   1   3  11     6280.51     6593.69    135.24 o
   2   3  11      209.91      217.63     21.18 o
   3   3  11     1559.98     1285.56     42.49 o
   4   3  11     2010.18     2792.38     60.37 o
   5   3  11     4280.59     3893.82     84.40 o
   6   3  11      596.38      649.88     33.19 o
   7   3  11     1659.60     1446.40     55.28 o
   8   3  11     1510.12     1410.52     70.65 o
   9   3  11       43.92       44.84     24.39 o
  10   3  11      245.13      272.60     37.26 o
  11   3  11      238.67      208.28     35.25 o
  12   3  11       74.21      208.43     57.17 o
  13   3  11      139.27      115.70     56.59 o
 -13   4  11      152.85      242.83     90.38 o
 -12   4  11      230.31      234.44     54.92 o
 -11   4  11      969.09     1064.89     78.45 o
 -10   4  11       33.20       87.53     32.12 o
  -9   4  11      491.69      462.29     39.63 o
  -8   4  11     1055.65      962.86     45.23 o
  -7   4  11      520.85      551.27     34.80 o
  -6   4  11      738.95      724.48     35.44 o
  -5   4  11     2242.79     2258.79     60.65 o
  -4   4  11       76.44      136.97     38.43 o
  -3   4  11     4255.35     4053.17    129.78 o
  -2   4  11      535.46      637.15     45.97 o
  -1   4  11      451.57      458.54     28.17 o
   0   4  11      847.19      903.29     39.04 o
   1   4  11      332.08      322.63     18.35 o
   2   4  11      599.99      714.59     24.54 o
   3   4  11     4252.22     4140.24     80.33 o
   4   4  11       67.86      128.30     15.40 o
   5   4  11     2421.79     2608.70     63.27 o
   6   4  11      770.23      725.89     39.53 o
   7   4  11      449.01      524.85     37.24 o
   8   4  11     1034.58      958.47     48.36 o
   9   4  11      463.43      422.79     41.99 o
  10   4  11       33.02       24.92     29.41 o
  11   4  11      887.06      869.96     72.18 o
  12   4  11      240.31      178.08     42.34 o
  13   4  11      133.91       97.03     58.79 o
 -12   5  11      264.95      311.43     85.81 o
 -11   5  11      343.31      385.58     51.32 o
 -10   5  11      133.15       96.04     37.13 o
  -9   5  11      365.17      325.75     44.46 o
  -8   5  11      847.83     1010.96     58.31 o
  -7   5  11      677.19      747.12     53.99 o
  -6   5  11     2286.08     2326.44     72.77 o
  -5   5  11     3391.75     3373.85     88.13 o
  -4   5  11     3250.59     2962.37    104.21 o
  -3   5  11      538.47      531.22     53.85 o
  -2   5  11      283.94      230.09     38.38 o
  -1   5  11     2466.72     2783.67     70.15 o
   0   5  11     3096.01     2960.58    108.95 o
   1   5  11     2377.59     2810.08    203.15 o
   2   5  11      151.62      134.52     33.89 o
   3   5  11      627.06      573.14     39.12 o
   4   5  11     2934.08     2831.43     65.22 o
   5   5  11     3361.31     3255.50     83.59 o
   6   5  11     2263.85     2364.32     71.65 o
   7   5  11      629.96      602.12     38.51 o
   8   5  11      896.39     1015.02     51.95 o
   9   5  11      343.90      241.59     42.13 o
  10   5  11      103.97      114.05     34.06 o
  11   5  11      346.41      418.30     48.22 o
  12   5  11      259.09      225.72     42.59 o
 -12   6  11      332.43      168.15     65.94 o
 -11   6  11       36.75       68.33     86.97 o
 -10   6  11      711.57      675.64     86.83 o
  -9   6  11      375.18      319.09     53.01 o
  -8   6  11     1540.32     1517.85     88.57 o
  -7   6  11      533.12      524.89     57.33 o
  -6   6  11     2888.30     2567.43     95.26 o
  -5   6  11     1116.66      952.10     52.03 o
  -4   6  11     1006.21     1230.63     50.20 o
  -3   6  11     2124.62     1986.80    127.32 o
  -2   6  11     1787.08     1991.78     67.10 o
  -1   6  11     9189.94     9523.84    227.08 o
   0   6  11      139.05      285.64     17.95 o
   1   6  11     9538.35     9710.49    225.64 o
   2   6  11     1815.48     1934.13     71.13 o
   3   6  11     2120.71     2066.21     62.37 o
   4   6  11      981.02     1154.60     70.37 o
   5   6  11     1202.81      948.80     60.72 o
   6   6  11     2794.04     2731.53    172.11 o
   7   6  11      478.70      434.26     41.02 o
   8   6  11     1477.40     1508.00     69.99 o
   9   6  11      368.62      311.07     41.37 o
  10   6  11      780.63      780.60     53.03 o
  11   6  11       44.84       18.67     33.64 o
  12   6  11      303.47      288.69     75.32 o
 -12   7  11       15.88       77.82     68.63 o
 -11   7  11       12.61      165.01     60.55 o
 -10   7  11      439.27      448.36     66.54 o
  -9   7  11     1823.07     1583.74     98.50 o
  -8   7  11      970.33      835.17    100.44 o
  -7   7  11     2674.22     2366.23    106.50 o
  -6   7  11      134.71      110.26     29.63 o
  -5   7  11     4454.21     4855.18    142.86 o
  -4   7  11      545.80      793.66     48.60 o
  -3   7  11     3486.94     3550.24    100.90 o
  -2   7  11       47.07       86.15     25.29 o
  -1   7  11     8747.00     7955.04    190.08 o
   0   7  11       15.04       22.88     15.62 o
   1   7  11     8298.60     7641.84    230.82 o
   2   7  11       31.57       66.62     29.37 o
   3   7  11     3491.39     3520.04     98.84 o
   4   7  11      583.50      869.61     46.81 o
   5   7  11     4462.39     4701.41    151.42 o
   6   7  11      121.33      166.73     36.32 o
   7   7  11     2679.25     2361.88    125.25 o
   8   7  11      909.45      829.18    101.81 o
   9   7  11     1759.01     1672.53     88.57 o
  10   7  11      463.57      438.53     66.46 o
  11   7  11       16.46       35.48     48.88 o
  12   7  11       18.67       63.75     52.39 o
 -12   8  11      164.28      176.19     72.44 o
 -11   8  11      357.67      386.47     80.44 o
 -10   8  11     1242.24     1235.83    168.27 o
  -9   8  11      812.05      864.95     86.86 o
  -8   8  11        8.39       48.82     45.37 o
  -7   8  11      147.34       49.48     40.59 o
  -6   8  11     2887.21     2978.02    108.81 o
  -5   8  11     2242.84     2356.91     89.11 o
  -4   8  11     1554.27     1502.31     87.05 o
  -3   8  11       71.23       58.63     19.31 o
  -2   8  11      798.32      622.84     35.49 o
  -1   8  11     3378.44     3281.69     94.76 o
   0   8  11      194.46      176.15     28.36 o
   1   8  11     3415.63     3468.83    118.37 o
   2   8  11      848.30      759.54     83.34 o
   3   8  11       68.67       94.18     22.34 o
   4   8  11     1496.01     1506.70     61.54 o
   5   8  11     2134.33     2018.27     86.92 o
   6   8  11     3148.57     2981.30    116.58 o
   7   8  11      153.40      158.11     53.61 o
   8   8  11        5.22      -28.04     38.71 o
   9   8  11      832.03      917.90     86.28 o
  10   8  11     1212.56     1232.34    133.96 o
  11   8  11      332.70      343.35     65.23 o
  12   8  11      151.22      207.15     62.64 o
 -11   9  11      500.67      536.54    114.52 o
 -10   9  11      589.93      601.59    119.25 o
  -9   9  11      102.94       70.82     52.32 o
  -8   9  11      825.52      879.57     83.81 o
  -7   9  11      457.19      380.53     51.68 o
  -6   9  11     1126.92     1202.70     71.38 o
  -5   9  11      228.34      289.72     38.81 o
  -4   9  11     2622.26     2598.09    158.11 o
  -3   9  11      501.96      528.54     36.28 o
  -2   9  11      220.42      178.40     39.33 o
  -1   9  11     1019.56     1194.01     54.16 o
   0   9  11       22.80       45.97     34.79 o
   1   9  11     1068.57     1096.17    130.50 o
   2   9  11      185.08      107.56     35.41 o
   3   9  11      478.72      475.26     30.00 o
   4   9  11     2379.58     2309.56     93.61 o
   5   9  11      227.62      331.56     40.75 o
   6   9  11     1105.91     1233.45     72.17 o
   7   9  11      442.98      458.05     70.39 o
   8   9  11      928.61     1110.03     71.95 o
   9   9  11      109.02       87.87     47.51 o
  10   9  11      643.08      582.13     75.43 o
  11   9  11      486.32      443.88     73.19 o
 -11  10  11      341.92      565.98     87.62 o
 -10  10  11       59.30       74.09     58.39 o
  -9  10  11      385.33      453.63     75.80 o
  -8  10  11      127.52      114.59     53.72 o
  -7  10  11      511.19      555.26     70.74 o
  -6  10  11      736.10      841.43     84.29 o
  -5  10  11      159.23      148.42     35.78 o
  -4  10  11      886.96      925.04     60.26 o
  -3  10  11      428.03      342.37     44.12 o
  -2  10  11     1077.33     1042.12     52.05 o
  -1  10  11     2571.63     2567.52     86.26 o
   0  10  11     8524.78     7530.35    441.76 o
   1  10  11     2754.37     2933.21    220.50 o
   2  10  11     1126.66     1119.35    130.49 o
   3  10  11      452.75      423.08     60.51 o
   4  10  11      778.76      693.64    137.73 o
   5  10  11      126.44      131.73     36.03 o
   6  10  11      735.93      710.71     68.94 o
   7  10  11      564.88      492.77     55.11 o
   8  10  11      147.27      140.25     48.96 o
   9  10  11      362.39      380.00     92.54 o
  10  10  11       75.00      194.51     50.83 o
  11  10  11      353.78      449.62    119.64 o
 -10  11  11       17.85       57.84     57.53 o
  -9  11  11      649.05      623.56     86.19 o
  -8  11  11      230.83      268.45     62.26 o
  -7  11  11      196.59      171.50     47.30 o
  -6  11  11     1047.01     1032.47     74.51 o
  -5  11  11     1215.77     1249.96     73.55 o
  -4  11  11      527.11      573.66     64.21 o
  -3  11  11     2499.51     2492.12    135.45 o
  -2  11  11      152.86      175.75     27.86 o
  -1  11  11     2900.15     3134.11    114.17 o
   0  11  11       75.40       46.38     60.88 o
   1  11  11     2758.07     2837.31    237.89 o
   2  11  11      142.77       86.97     78.27 o
   3  11  11     2120.27     1865.05    191.44 o
   4  11  11      518.88      275.43     98.58 o
   5  11  11     1125.93     1061.29    150.78 o
   6  11  11     1058.65     1067.34    208.77 o
   7  11  11      219.21      248.10     42.87 o
   8  11  11      233.31      253.04     47.92 o
   9  11  11      758.56      841.02     72.29 o
  10  11  11       19.20       -9.60     43.26 o
 -10  12  11       93.08       84.34     58.73 o
  -9  12  11       23.85       26.64     56.99 o
  -8  12  11      120.17       75.56     53.40 o
  -7  12  11       12.12       10.53     41.08 o
  -6  12  11      153.13      126.91     43.79 o
  -5  12  11      168.36      181.97     49.60 o
  -4  12  11      913.67      937.07     75.50 o
  -3  12  11      425.28      380.76     34.57 o
  -2  12  11      733.81      785.73     48.13 o
  -1  12  11     1578.91     1731.30    124.29 o
   0  12  11     1336.40     1655.85    179.80 o
   1  12  11     1445.93     1215.10    156.60 o
   2  12  11      647.67      695.85    127.57 o
   3  12  11      409.06      263.83     89.88 o
   4  12  11      835.37      872.75    156.57 o
   6  12  11      209.42      275.41    107.26 o
   7  12  11       17.18      -13.18     49.91 o
   8  12  11      139.37       53.67     44.77 o
   9  12  11       26.17      -25.36     40.82 o
  10  12  11       89.34       72.42     45.43 o
  -9  13  11      117.58       73.58     57.32 o
  -8  13  11       17.16      -50.61     50.61 o
  -7  13  11      631.47      571.30     69.57 o
  -6  13  11      157.03      102.41     44.31 o
  -5  13  11       28.41       66.97     40.20 o
  -4  13  11      111.44      192.86     46.08 o
  -3  13  11       64.65       80.47     97.11 o
  -2  13  11     2859.40     2867.24    114.54 o
  -1  13  11     1471.76     1575.38    137.75 o
   0  13  11      635.11      599.86     90.14 o
   1  13  11     1484.49     1586.28    179.80 o
   2  13  11     2937.30     2593.46    232.08 o
   3  13  11       74.37       46.38     89.87 o
   4  13  11       64.36      128.96     64.74 o
   5  13  11       32.12      127.55     86.97 o
   6  13  11      153.81      133.35     95.67 o
   7  13  11      616.62      411.70    130.47 o
   8  13  11       12.63        3.40     64.73 o
   9  13  11      114.41      157.22     73.79 o
  -8  14  11       66.44      155.05     62.89 o
  -7  14  11      123.50       60.62     48.20 o
  -6  14  11       54.85       46.29     48.87 o
  -5  14  11      710.66      596.44     81.84 o
  -4  14  11       41.18       69.01     42.05 o
  -3  14  11      152.12      251.20     47.02 o
  -2  14  11      183.67      315.59     80.95 o
  -1  14  11     2693.12     3037.18    236.41 o
   0  14  11     3776.96     3636.84    162.95 o
   1  14  11     2830.78     3015.95    207.41 o
   2  14  11      226.90      334.23     64.89 o
   3  14  11      152.23      103.12     53.55 o
   4  14  11       43.04       98.28     63.15 o
   5  14  11      650.91      872.69    142.07 o
   6  14  11       70.37       46.38    101.46 o
   7  14  11      170.64      382.67    133.35 o
   8  14  11       62.73       52.18     98.56 o
  -7  15  11      555.88      521.59     74.53 o
  -6  15  11      402.78      401.53     62.35 o
  -5  15  11      392.91      308.63     56.41 o
  -4  15  11       88.98      123.37     42.44 o
  -3  15  11     1244.43     1282.40    126.95 o
  -2  15  11      379.09      385.02     89.92 o
  -1  15  11     1178.11     1363.50    137.37 o
   0  15  11        5.47       14.49     95.66 o
   1  15  11     1113.69     1098.37     89.36 o
   2  15  11      396.41      445.18     72.37 o
   3  15  11     1307.22     1393.05    109.96 o
   4  15  11       80.32       81.62     68.13 o
   5  15  11      355.42      214.53    107.27 o
   6  15  11      401.54      249.33    113.07 o
   7  15  11      562.86      463.88    124.67 o
  -6  16  11      203.59      217.25     95.87 o
  -5  16  11       41.20      -21.13     41.99 o
  -4  16  11      209.93      169.85     61.93 o
  -3  16  11      382.87      563.50    103.08 o
  -2  16  11      265.12      446.15     97.23 o
  -1  16  11      563.31      577.71    162.36 o
   0  16  11     4207.19     4529.17    356.88 o
   1  16  11      598.58      692.35     88.43 o
   2  16  11      301.66      398.11     76.83 o
   3  16  11      388.89      437.46     73.76 o
   4  16  11      169.82      221.28     79.72 o
   5  16  11       53.50      147.85     78.27 o
   6  16  11      252.22      220.33    113.06 o
  -5  17  11        4.13       39.03     45.32 o
  -4  17  11      531.05      474.73     63.82 o
  -3  17  11      434.59      297.56    121.76 o
  -2  17  11      240.78      167.49     95.17 o
  -1  17  11       70.69      -27.15     80.79 o
   0  17  11       38.41      258.00    139.15 o
   1  17  11       63.05       86.97    107.26 o
   2  17  11      265.10      339.70     57.98 o
   3  17  11      424.09      380.41     74.07 o
   4  17  11      562.53      688.97    152.21 o
   5  17  11        5.27       -2.90     84.07 o
  -3  18  11       72.97       32.23     83.12 o
  -2  18  11      426.17      629.10    132.21 o
  -1  18  11      440.22      266.28    110.17 o
   0  18  11      167.34      179.74    147.85 o
   1  18  11      457.67       46.39    130.46 o
   2  18  11      437.08      681.30    185.55 o
   3  18  11       73.50      188.43     66.68 o
   0   0  12    39683.30    29654.94    641.16 o
   1   0  12     6842.30     9022.09    156.51 o
   2   0  12     1469.38      903.28     45.07 o
   3   0  12     3151.90     2359.55     60.54 o
   4   0  12      461.15      220.25     16.00 o
   5   0  12      288.54      248.09     19.51 o
   6   0  12      157.71      205.34     25.22 o
   7   0  12      333.38      325.32     29.51 o
   8   0  12      599.67      619.12     47.10 o
   9   0  12     1131.83      942.59     71.99 o
  10   0  12      662.13      664.52     69.95 o
  11   0  12        2.55       48.46     47.07 o
  12   0  12      489.90      461.89     71.25 o
  13   0  12       94.75       23.16     57.15 o
 -13   1  12       74.94       92.56     64.18 o
 -12   1  12      327.26      439.39     69.17 o
 -11   1  12      810.05      817.89     79.77 o
 -10   1  12      660.23      768.78     66.54 o
  -9   1  12      671.79      741.35     58.91 o
  -8   1  12     1629.43     1550.14     58.46 o
  -7   1  12      137.43      142.06     28.41 o
  -6   1  12      269.23      319.22     24.57 o
  -5   1  12     2505.10     3168.07     69.59 o
  -4   1  12     1275.36     1192.86     34.45 o
  -3   1  12      394.08      423.56     23.04 o
  -2   1  12     6657.86     6369.66    137.10 o
  -1   1  12    24336.80    21157.34    370.24 o
   0   1  12      596.06      358.19     20.01 o
   1   1  12    23640.63    20757.39    345.61 o
   2   1  12     7211.19     6902.78    137.76 o
   3   1  12      266.00      290.36     24.31 o
   4   1  12     1414.38     1218.02     40.34 o
   5   1  12     2493.47     3224.89     77.91 o
   6   1  12      229.73      289.15     45.15 o
   7   1  12      167.99      165.66     28.45 o
   8   1  12     1533.09     1609.72     62.86 o
   9   1  12      771.30      965.13     60.99 o
  10   1  12      630.21      708.05     79.42 o
  11   1  12      783.37      786.53     98.16 o
  12   1  12      351.76      446.83     71.64 o
  13   1  12       70.70      138.85     60.75 o
 -13   2  12      265.93      401.51    106.94 o
 -12   2  12       83.85      126.88     49.13 o
 -11   2  12      205.92      204.03     47.96 o
 -10   2  12      467.26      619.96     58.74 o
  -9   2  12      239.20      340.60     38.70 o
  -8   2  12     1475.08     1228.53     53.81 o
  -7   2  12      703.03      621.51     36.33 o
  -6   2  12      326.63      322.13     20.97 o
  -5   2  12     3120.49     3552.49     72.95 o
  -4   2  12      181.76      112.94     17.38 o
  -3   2  12      883.90     1000.77     33.18 o
  -2   2  12      155.00      106.29     13.05 o
  -1   2  12     2493.64     3105.34     64.87 o
   0   2  12      516.52      289.11     18.20 o
   1   2  12     2327.66     3017.11     66.69 o
   2   2  12       74.59       50.72     13.30 o
   3   2  12      926.67      992.15     36.45 o
   4   2  12      259.74      233.74     20.71 o
   5   2  12     2923.99     3410.91     76.79 o
   6   2  12      320.54      305.03     25.63 o
   7   2  12      772.12      796.45     38.13 o
   8   2  12     1624.75     1363.78     56.77 o
   9   2  12      223.86      237.19     33.31 o
  10   2  12      462.08      587.86     47.52 o
  11   2  12      209.36      177.16     42.94 o
  12   2  12       80.83       65.46     84.33 o
  13   2  12      270.08      250.98    139.15 o
 -13   3  12      427.56      470.91     68.03 o
 -12   3  12      290.12      354.34     78.67 o
 -11   3  12     1095.66     1166.45     78.12 o
 -10   3  12      745.74      981.59    104.22 o
  -9   3  12      343.45      356.67     37.84 o
  -8   3  12     1546.20     1393.49     54.64 o
  -7   3  12     1543.46     1294.10     48.07 o
  -6   3  12      910.42     1005.75     39.37 o
  -5   3  12      314.65      386.14     25.58 o
  -4   3  12     3931.85     4435.11    115.25 o
  -3   3  12      274.49      408.61     29.29 o
  -2   3  12     1828.30     1838.19     52.08 o
  -1   3  12     5189.10     4887.52    109.19 o
   0   3  12    18958.29    20671.09    368.64 o
   1   3  12     5679.71     5370.52    112.63 o
   2   3  12     1987.88     2066.70     66.81 o
   3   3  12      234.33      361.35     24.13 o
   4   3  12     3723.48     4307.68     87.52 o
   5   3  12      357.87      438.29     28.45 o
   6   3  12      976.36     1075.25     40.75 o
   7   3  12     1436.05     1257.33     51.99 o
   8   3  12     1723.76     1576.30     60.45 o
   9   3  12      339.61      326.85     37.20 o
  10   3  12      831.20     1027.79     57.72 o
  11   3  12     1118.54     1140.51     64.98 o
  12   3  12      275.69      419.80     69.56 o
  13   3  12      465.28      491.06     94.73 o
 -12   4  12      161.56      228.68     54.40 o
 -11   4  12      211.73      155.70     47.10 o
 -10   4  12      408.49      421.88     44.46 o
  -9   4  12      742.40      960.32     52.47 o
  -8   4  12       87.50      190.12     28.60 o
  -7   4  12     2040.10     1948.63     98.85 o
  -6   4  12     1329.07     1345.23     45.49 o
  -5   4  12     2921.59     3119.78     74.41 o
  -4   4  12     3688.87     3728.47     94.64 o
  -3   4  12      599.65      644.75     49.45 o
  -2   4  12      666.46      615.81     43.95 o
  -1   4  12     5595.24     6709.47    158.45 o
   0   4  12       41.68       45.46     15.28 o
   1   4  12     5452.46     6349.06    136.54 o
   2   4  12      784.95      680.78     31.99 o
   3   4  12      798.84      776.34     25.63 o
   4   4  12     3711.41     3670.19     76.41 o
   5   4  12     2853.92     2975.70     80.12 o
   6   4  12     1224.53     1261.02     48.96 o
   7   4  12     2164.74     2054.29     79.54 o
   8   4  12      111.66      224.05     44.15 o
   9   4  12      664.87      800.90     50.76 o
  10   4  12      389.68      465.31     45.06 o
  11   4  12      189.16      190.31     38.97 o
  12   4  12      153.05       85.92     39.41 o
 -12   5  12      355.12      179.74    110.17 o
 -11   5  12      687.21      669.97     71.81 o
 -10   5  12      490.46      552.70     72.87 o
  -9   5  12      616.94      609.09     54.92 o
  -8   5  12       80.02       59.56     32.22 o
  -7   5  12      533.07      485.23     41.95 o
  -6   5  12     2285.57     2152.75     69.20 o
  -5   5  12      354.66      391.13     38.53 o
  -4   5  12       88.61      127.90     34.13 o
  -3   5  12     8779.49     8656.42    230.74 o
  -2   5  12     4978.20     4778.90    114.11 o
  -1   5  12      496.54      618.49     42.53 o
   0   5  12     3510.28     4134.19    126.75 o
   1   5  12      379.00      403.53     44.34 o
   2   5  12     5294.34     5205.43    109.84 o
   3   5  12     8192.37     7980.88    143.96 o
   4   5  12      123.79      161.91     18.29 o
   5   5  12      310.35      326.30     25.74 o
   6   5  12     2250.56     2090.76     65.65 o
   7   5  12      546.50      507.78     36.65 o
   8   5  12       65.96       54.76     27.25 o
   9   5  12      613.76      646.10     49.00 o
  10   5  12      504.22      506.67     47.54 o
  11   5  12      711.99      830.86     72.65 o
  12   5  12      344.42      288.70     47.49 o
 -12   6  12      133.57      195.05     66.83 o
 -11   6  12      539.57      638.44     86.34 o
 -10   6  12      246.84      197.79     61.11 o
  -9   6  12      905.19     1027.89     96.71 o
  -8   6  12     2178.38     2127.44    107.48 o
  -7   6  12      523.14      446.50     47.52 o
  -6   6  12      319.95      257.71     36.62 o
  -5   6  12      125.62      110.87     27.17 o
  -4   6  12     2266.99     1643.92     89.15 o
  -3   6  12     4751.02     4327.37    138.72 o
  -2   6  12      387.60      471.37     35.31 o
  -1   6  12     5110.77     5129.33    132.94 o
   0   6  12     2332.88     2382.94     55.60 o
   1   6  12     4827.42     4926.44    194.61 o
   2   6  12      282.05      332.44     22.94 o
   3   6  12     4841.61     4447.66    115.90 o
   4   6  12     2213.39     1671.43     53.25 o
   5   6  12       90.95       83.20     23.57 o
   6   6  12      329.22      339.81     38.42 o
   7   6  12      453.84      454.62     47.29 o
   8   6  12     2142.94     2267.44     87.07 o
   9   6  12      909.22     1116.56     57.72 o
  10   6  12      260.94      283.96     38.98 o
  11   6  12      527.88      489.41     50.58 o
  12   6  12      144.46      172.33     52.12 o
 -12   7  12      214.79      116.98     86.97 o
 -11   7  12      658.26      692.94    234.84 o
 -10   7  12      270.34      363.00     61.59 o
  -9   7  12      309.17      383.62     60.30 o
  -8   7  12     1037.77     1085.74     92.57 o
  -7   7  12      121.02       67.33     31.24 o
  -6   7  12       67.66      113.22     31.77 o
  -5   7  12      856.18      817.41     81.95 o
  -4   7  12     7108.38     7118.48    559.31 o
  -3   7  12      504.35      539.83     42.39 o
  -2   7  12     1589.77     1649.73     70.75 o
  -1   7  12     1412.63     1482.22     62.38 o
   0   7  12       74.91       55.24     14.37 o
   1   7  12     1575.67     1688.08     71.65 o
   2   7  12     1453.16     1550.47     87.80 o
   3   7  12      554.15      540.10     34.66 o
   4   7  12     6775.86     6599.00    183.71 o
   5   7  12      940.31      924.13     56.75 o
   6   7  12       65.27       90.51     43.88 o
   7   7  12       76.37       55.64     36.01 o
   8   7  12     1138.97     1083.65     79.77 o
   9   7  12      291.74      373.67     59.51 o
  10   7  12      328.14      309.96     59.36 o
  11   7  12      616.88      600.20     76.06 o
  12   7  12      231.89      227.21     60.96 o
 -11   8  12      373.13      277.03     73.80 o
 -10   8  12     1613.09     1571.78    140.81 o
  -9   8  12      792.92      650.96     73.37 o
  -8   8  12      915.02      893.65     84.30 o
  -7   8  12      103.81      115.06     38.11 o
  -6   8  12      403.72      428.31     47.91 o
  -5   8  12     1099.11     1350.35     67.24 o
  -4   8  12      331.38      259.42     53.64 o
  -3   8  12      406.83      391.17     35.70 o
  -2   8  12       61.45      136.57     25.11 o
  -1   8  12     7197.89     7252.93    180.06 o
   0   8  12       72.68       48.44     22.60 o
   1   8  12     7090.94     7251.98    379.23 o
   2   8  12       29.02       56.25     17.32 o
   3   8  12      485.00      451.79     40.44 o
   4   8  12      414.66      407.61     35.48 o
   5   8  12     1043.76     1149.66     63.88 o
   6   8  12      395.75      459.07     81.77 o
   7   8  12      120.06      104.72     39.54 o
   8   8  12      821.74      766.16     71.52 o
   9   8  12      827.60      754.41     69.24 o
  10   8  12     1561.85     1441.83    103.26 o
  11   8  12      362.14      394.03     67.22 o
 -11   9  12      111.35       76.53     59.87 o
 -10   9  12      708.20      727.87    173.61 o
  -9   9  12     1195.55     1444.64    101.92 o
  -8   9  12       82.37      127.89     52.15 o
  -7   9  12     1142.66     1222.44     77.34 o
  -6   9  12     2487.79     2151.17    176.68 o
  -5   9  12      689.04      749.75     56.57 o
  -4   9  12      519.56      584.61     60.59 o
  -3   9  12     1820.53     1777.24     70.79 o
  -2   9  12        8.90      -17.51     20.92 o
  -1   9  12    11540.60    11045.71    390.91 o
   0   9  12     1928.87     2395.98    200.15 o
   1   9  12    11185.23    11642.56    608.02 o
   2   9  12       24.06      -11.81     24.99 o
   3   9  12     1828.89     1882.93     73.27 o
   4   9  12      454.12      535.42     47.81 o
   5   9  12      666.49      724.00     49.39 o
   6   9  12     2528.60     1933.33     90.78 o
   7   9  12     1202.47     1313.33     80.22 o
   8   9  12       98.72      104.71     43.65 o
   9   9  12     1230.38     1198.15     83.89 o
  10   9  12      754.45      691.66     80.78 o
  11   9  12      124.09       73.94     52.60 o
 -11  10  12      420.85      494.27     82.87 o
 -10  10  12      563.20      594.13     84.11 o
  -9  10  12      340.74      243.16     66.01 o
  -8  10  12      320.79      452.96     70.32 o
  -7  10  12       28.27       19.16     37.13 o
  -6  10  12     1721.26     1773.08    115.85 o
  -5  10  12      180.03      173.57     38.43 o
  -4  10  12       97.80       95.22     39.93 o
  -3  10  12     1039.21     1027.25    116.37 o
  -2  10  12       58.19       82.66     32.45 o
  -1  10  12     1343.35     1401.20     79.44 o
   0  10  12       97.44      139.15     66.68 o
   1  10  12     1305.01     1368.81    147.90 o
   2  10  12       50.13      -52.18     55.08 o
   3  10  12     1185.81     1339.74    147.89 o
   4  10  12       80.56       65.94     22.77 o
   5  10  12      205.16      141.53     38.62 o
   6  10  12     1701.30     1719.23     84.52 o
   7  10  12       35.12       73.74     37.11 o
   8  10  12      296.45      373.02     52.15 o
   9  10  12      295.63      324.01     55.00 o
  10  10  12      604.65      633.23     95.41 o
  11  10  12      387.12      516.25     85.47 o
 -10  11  12      474.38      501.92    117.62 o
  -9  11  12      732.41      510.08     83.42 o
  -8  11  12       17.75       57.28     51.92 o
  -7  11  12      512.06      357.21     69.05 o
  -6  11  12      345.81      331.07     50.95 o
  -5  11  12     1077.84     1224.97     71.37 o
  -4  11  12       86.40       74.46     41.78 o
  -3  11  12      406.22      424.24     49.42 o
  -2  11  12      737.37      835.35     58.81 o
  -1  11  12     1808.39     1841.26    158.07 o
   0  11  12     1571.01     1348.58    153.71 o
   1  11  12     1718.48     2001.19    191.42 o
   2  11  12      720.09      707.47    127.58 o
   3  11  12      388.74      214.54     89.88 o
   4  11  12       44.01      -31.89     75.37 o
   5  11  12     1051.21     1171.46    150.78 o
   6  11  12      324.54      232.88     46.12 o
   7  11  12      530.28      439.79     49.22 o
   8  11  12       30.75        2.51     37.99 o
   9  11  12      715.47      753.88     67.00 o
  10  11  12      508.26      584.53     66.41 o
 -10  12  12       14.82       49.93     58.36 o
  -9  12  12      170.28      131.61     62.16 o
  -8  12  12      315.44      439.93     64.14 o
  -7  12  12      225.27      285.38     55.91 o
  -6  12  12      127.45       79.90     41.28 o
  -5  12  12      506.57      403.00     53.32 o
  -4  12  12      723.26      609.19     66.18 o
  -3  12  12      741.89      639.64    110.18 o
  -2  12  12      451.61      470.18     53.18 o
  -1  12  12      814.69      917.30    105.22 o
   0  12  12    13585.65    12686.51    698.18 o
   1  12  12      889.44      953.96    153.68 o
   2  12  12      531.55      455.19    113.07 o
   3  12  12      649.51      658.16    133.37 o
   4  12  12      699.64      545.09    133.37 o
   6  12  12      101.68      127.55    101.46 o
   7  12  12      198.68      286.02    115.96 o
   8  12  12      259.90      279.60     51.84 o
   9  12  12      203.39      192.18     49.41 o
  10  12  12       11.86       14.29     44.89 o
  -9  13  12      112.32      137.22     57.72 o
  -8  13  12       15.64       -4.36     48.29 o
  -7  13  12      482.08      559.28     69.47 o
  -6  13  12      335.05      403.21     56.24 o
  -5  13  12     1165.60     1111.41     83.08 o
  -4  13  12      258.91      120.83     91.10 o
  -3  13  12     1466.71     1500.50    114.55 o
  -2  13  12       64.22        3.15     29.50 o
  -1  13  12     1156.06     1171.91    114.77 o
   0  13  12       80.02       43.48     84.07 o
   1  13  12     1082.24     1133.77    162.38 o
   2  13  12       72.62       81.17     92.77 o
   3  13  12     1434.24     1719.63    191.39 o
   4  13  12      267.21      260.92    115.96 o
   5  13  12     1091.48     1127.95    153.68 o
   6  13  12      247.45      365.28    118.86 o
   7  13  12      487.15      603.03    147.86 o
   8  13  12       22.10       23.36     69.33 o
   9  13  12      128.60      152.95     74.42 o
  -8  14  12      133.95       70.34     61.51 o
  -7  14  12       80.43       92.78     48.87 o
  -6  14  12      388.83      421.01     91.22 o
  -5  14  12        6.38       56.24     47.28 o
  -4  14  12      733.18      647.56     69.09 o
  -3  14  12      629.68      636.47     72.07 o
  -2  14  12      354.36      371.71     86.97 o
  -1  14  12      443.10      324.70     89.88 o
   0  14  12      511.41      527.66    139.16 o
   1  14  12      452.20      359.50    121.77 o
   2  14  12      400.09      475.46    130.46 o
   3  14  12      605.81      532.53    127.57 o
   4  14  12      777.76      707.15     98.89 o
   5  14  12        4.64       26.09     86.97 o
   6  14  12      416.11      513.15    130.46 o
   7  14  12       61.93      -86.97     95.67 o
   8  14  12      105.97       52.18    115.96 o
  -7  15  12       43.53      -20.12     52.89 o
  -6  15  12      174.51      181.04     68.62 o
  -5  15  12     1409.51     1313.48     96.68 o
  -4  15  12      463.52      565.67     85.37 o
  -3  15  12      150.93      148.09     45.72 o
  -2  15  12     1203.79     1490.42    191.38 o
  -1  15  12     1506.11     1354.23    197.19 o
   0  15  12        1.59       52.18     40.58 o
   1  15  12     1544.14     1532.13    103.62 o
   2  15  12     1199.26     1142.94    101.82 o
   3  15  12      175.34      139.66     84.07 o
   4  15  12      435.50      484.46     81.22 o
   5  15  12     1482.80     1409.29    165.29 o
   6  15  12      160.23      -92.77     92.77 o
   7  15  12       69.79      -75.37     89.87 o
  -6  16  12      134.87       76.40     52.29 o
  -5  16  12      368.32      536.30     69.42 o
  -4  16  12      120.13      181.65     46.74 o
  -3  16  12      326.47      302.12     93.18 o
  -2  16  12      493.75      608.83    171.05 o
  -1  16  12      371.43      194.24    124.66 o
   0  16  12      170.66      275.41    130.46 o
   1  16  12      356.21      367.00     57.77 o
   2  16  12      496.33      596.84    171.05 o
   3  16  12      362.96      503.37     82.04 o
   4  16  12      136.27      182.07     74.52 o
   5  16  12      308.74      263.82     98.57 o
   6  16  12      112.55       43.48     92.77 o
  -5  17  12       88.06      115.42     65.69 o
  -4  17  12       10.09       57.57     37.97 o
  -3  17  12      415.31      388.99     97.52 o
  -2  17  12      312.89      344.47    101.95 o
  -1  17  12      114.74      133.35    136.25 o
   0  17  12        5.89       31.89    124.65 o
   1  17  12      127.38        2.90    118.86 o
   2  17  12      352.45      271.85     57.98 o
   3  17  12      342.04      393.49     92.77 o
   4  17  12        8.86      -31.89     59.64 o
   5  17  12       95.70       72.47     92.77 o
  -3  18  12      748.66      562.00    122.50 o
  -2  18  12      131.06       33.10     89.53 o
  -1  18  12      313.08      342.09    162.35 o
   0  18  12       77.56       81.17    144.95 o
   1  18  12      306.36      356.59    156.55 o
   2  18  12      106.35       49.28    133.35 o
   3  18  12      854.62     1019.12    140.62 o
   1   0  13     3213.63     6416.90    115.71 o
   2   0  13    12406.02    12816.71    253.11 o
   3   0  13    12831.96    15269.95    299.87 o
   4   0  13       38.33       31.84     10.66 o
   5   0  13       68.36      129.91     16.64 o
   6   0  13      226.73      218.62     19.54 o
   7   0  13     1302.50     1621.24     57.85 o
   8   0  13       57.27       39.88     22.96 o
   9   0  13     1562.03     1676.34     80.14 o
  10   0  13      618.33      798.35     77.38 o
  11   0  13       85.37       30.58     47.56 o
  12   0  13      519.96      497.25     72.15 o
  13   0  13      152.73      288.40     67.91 o
 -13   1  13      316.17      383.09     73.30 o
 -12   1  13      441.65      351.86     73.37 o
 -11   1  13      646.01      820.88     80.56 o
 -10   1  13      453.45      342.95     48.43 o
  -9   1  13     1236.00     1159.41     84.55 o
  -8   1  13      161.19      222.66     28.86 o
  -7   1  13      509.22      546.71     30.27 o
  -6   1  13      880.99      712.93     34.86 o
  -5   1  13    10440.10    10628.76    185.42 o
  -4   1  13    10442.80    11095.77    227.12 o
  -3   1  13     2961.47     3229.73     77.13 o
  -2   1  13    11937.24    12400.68    242.81 o
  -1   1  13    17438.03    17727.76    326.90 o
   0   1  13     9192.41    12340.49    196.48 o
   1   1  13    18487.33    18876.09    305.91 o
   2   1  13    12144.85    12178.92    242.26 o
   3   1  13     2997.15     3257.29     75.91 o
   4   1  13    10490.88    11434.94    232.85 o
   5   1  13    10382.53    10402.32    202.78 o
   6   1  13      789.05      628.09     35.13 o
   7   1  13      498.35      541.49     44.00 o
   8   1  13      169.32      196.03     28.70 o
   9   1  13     1224.54     1072.03     59.67 o
  10   1  13      439.28      385.40     66.92 o
  11   1  13      722.67      896.56    135.47 o
  12   1  13      431.76      361.17     68.66 o
  13   1  13      325.47      296.37     67.68 o
 -13   2  13      114.68      129.13    102.81 o
 -12   2  13      415.47      429.66     62.89 o
 -11   2  13      419.95      489.95     94.15 o
 -10   2  13      749.18      759.49     64.95 o
  -9   2  13     2433.88     2423.14     81.24 o
  -8   2  13      200.16      151.51     27.05 o
  -7   2  13     2273.19     2195.75     63.47 o
  -6   2  13     2976.87     2637.32     65.50 o
  -5   2  13     1773.29     2131.51     67.19 o
  -4   2  13     2792.19     2439.03     63.77 o
  -3   2  13     2013.18     2044.44     54.10 o
  -2   2  13    12817.50    11498.00    229.01 o
  -1   2  13     1532.59     1699.71     41.22 o
   0   2  13       55.78       51.35      7.97 o
   1   2  13     1385.56     1468.65     54.06 o
   2   2  13    12892.88    11710.32    237.61 o
   3   2  13     2034.23     2082.01     64.35 o
   4   2  13     2930.27     2632.16     69.25 o
   5   2  13     1958.91     2325.31     61.76 o
   6   2  13     3020.10     2629.76     78.34 o
   7   2  13     2083.58     1970.82     63.03 o
   8   2  13      175.18      164.90     27.73 o
   9   2  13     2521.79     2512.04    102.10 o
  10   2  13      738.95      702.10     52.00 o
  11   2  13      406.84      478.24     68.61 o
  12   2  13      419.00      495.73    223.23 o
  13   2  13      137.53      252.69     84.10 o
 -12   3  13      777.75      979.71     79.04 o
 -11   3  13      850.94     1009.95     94.16 o
 -10   3  13      736.07      814.28     66.21 o
  -9   3  13      732.72      677.04     46.87 o
  -8   3  13      376.11      409.39     44.95 o
  -7   3  13      535.79      634.75     39.47 o
  -6   3  13      544.49      488.36     36.09 o
  -5   3  13      755.96      902.99     35.21 o
  -4   3  13      233.78      263.38     37.11 o
  -3   3  13     2240.30     2866.31     77.52 o
  -2   3  13     7033.12     6386.18    124.68 o
  -1   3  13     2476.33     2554.54     60.58 o
   0   3  13     9641.96    11390.56    210.77 o
   1   3  13     2185.23     2353.72     55.61 o
   2   3  13     7439.16     6842.41    143.54 o
   3   3  13     2288.94     2879.36     72.09 o
   4   3  13      175.57      212.61     20.22 o
   5   3  13      669.56      769.18     34.56 o
   6   3  13      601.31      499.02     34.34 o
   7   3  13      539.48      631.51     38.33 o
   8   3  13      419.78      437.44     41.27 o
   9   3  13      695.58      615.12     45.24 o
  10   3  13      673.67      690.00     61.86 o
  11   3  13      829.21      847.86     60.48 o
  12   3  13      842.11     1009.01    114.11 o
 -12   4  13       20.73       19.34     44.05 o
 -11   4  13      120.55       78.26     45.37 o
 -10   4  13      507.28      581.65     49.62 o
  -9   4  13     1434.72     1680.62     87.90 o
  -8   4  13     3297.19     3501.16     99.79 o
  -7   4  13     4279.19     3977.73    105.25 o
  -6   4  13       76.39       64.25     20.24 o
  -5   4  13     6222.77     6192.71    131.18 o
  -4   4  13     4070.56     4179.58     93.70 o
  -3   4  13      395.12      455.99     34.98 o
  -2   4  13      319.25      263.65     37.19 o
  -1   4  13     4469.88     3948.39    141.18 o
   0   4  13      228.15      309.55     28.09 o
   1   4  13     4584.50     4010.66     91.21 o
   2   4  13      267.27      234.46     20.52 o
   3   4  13      393.50      442.00     24.55 o
   4   4  13     3998.48     4090.26     84.10 o
   5   4  13     6400.41     6483.06    143.29 o
   6   4  13       73.38       42.50     21.64 o
   7   4  13     4169.43     3858.76    105.26 o
   8   4  13     3047.44     3287.33     98.52 o
   9   4  13     1372.53     1496.51     71.96 o
  10   4  13      553.66      585.40     54.73 o
  11   4  13      123.94       86.49     43.73 o
  12   4  13       24.20       -5.78     35.19 o
 -12   5  13       17.74      -84.07     84.07 o
 -11   5  13      258.01      322.67     65.94 o
 -10   5  13     1698.22     1642.74    117.20 o
  -9   5  13      404.31      312.91     42.75 o
  -8   5  13      222.53      161.68     33.22 o
  -7   5  13      117.52      135.39     29.85 o
  -6   5  13      895.22     1089.32     56.74 o
  -5   5  13     1213.41     1098.71     42.71 o
  -4   5  13      773.01      925.48     84.09 o
  -3   5  13     2157.69     2265.14     88.38 o
  -2   5  13     4555.54     4509.20    108.16 o
  -1   5  13     9300.38     8978.19    208.26 o
   0   5  13     3402.80     3457.66    112.02 o
   1   5  13     9168.59     8586.62    234.95 o
   2   5  13     4631.14     4665.32    113.13 o
   3   5  13     2149.94     2360.04     56.17 o
   4   5  13      790.22      759.73     40.02 o
   5   5  13      959.31      895.99     39.16 o
   6   5  13      785.37      935.04     43.45 o
   7   5  13      154.02      219.53     47.28 o
   8   5  13      219.81      141.15     31.16 o
   9   5  13      389.72      371.68     39.57 o
  10   5  13     1726.54     1719.07     73.39 o
  11   5  13      304.28      285.83     44.26 o
  12   5  13        9.23       21.89     36.54 o
 -12   6  13       50.16       52.18     84.07 o
 -11   6  13        8.06      -10.46     75.37 o
 -10   6  13       26.66       49.40     50.15 o
  -9   6  13     2766.05     2920.73    134.46 o
  -8   6  13      167.05      205.02     43.91 o
  -7   6  13     2653.30     2731.37    110.58 o
  -6   6  13     3300.14     3385.02    112.75 o
  -5   6  13     1263.03     1612.16     92.34 o
  -4   6  13      399.56      554.80     97.13 o
  -3   6  13      841.60      902.37     53.90 o
  -2   6  13     1332.86     1397.08     62.79 o
  -1   6  13     1310.86     1121.52     38.91 o
   0   6  13     2623.98     2463.35     65.67 o
   1   6  13     1477.30     1188.57     66.33 o
   2   6  13     1479.23     1456.59     65.31 o
   3   6  13     1089.24     1058.42     43.25 o
   4   6  13      430.94      550.10     30.14 o
   5   6  13     1288.46     1601.21     84.24 o
   6   6  13     3286.61     3210.09     98.18 o
   7   6  13     2524.01     2751.41     90.85 o
   8   6  13      161.76      124.61     29.34 o
   9   6  13     2720.21     2836.98    107.03 o
  10   6  13       15.93       24.91     40.18 o
  11   6  13        4.22      -13.54     32.54 o
  12   6  13       51.52       16.01     45.34 o
 -12   7  13      123.74      133.13     74.52 o
 -11   7  13      368.15      349.19     75.60 o
 -10   7  13     1756.65     1716.25    124.64 o
  -9   7  13      969.76      992.42     82.79 o
  -8   7  13      286.61      525.18     65.02 o
  -7   7  13      332.52      322.64     61.09 o
  -6   7  13     3352.11     3378.24    118.16 o
  -5   7  13      558.55      593.89     56.28 o
  -4   7  13     5815.06     5819.60    216.95 o
  -3   7  13     1193.40     1015.18     75.40 o
  -2   7  13      838.40      827.58     45.19 o
  -1   7  13     6375.28     6261.87    160.01 o
   0   7  13        6.90      -17.26     17.26 o
   1   7  13     6344.21     6222.07    223.98 o
   2   7  13      751.47      735.42     67.05 o
   3   7  13     1203.44     1136.01    178.21 o
   4   7  13     5544.49     5630.52    182.23 o
   5   7  13      609.37      724.52     67.47 o
   6   7  13     3505.89     3455.57    127.61 o
   7   7  13      364.57      389.67     73.52 o
   8   7  13      242.52      304.54     60.10 o
   9   7  13      968.30      979.71     85.75 o
  10   7  13     1766.26     1785.00    137.72 o
  11   7  13      333.75      308.67     65.29 o
  12   7  13       87.46       51.34     54.10 o
 -11   8  13       55.68      -76.82     76.82 o
 -10   8  13      754.26      916.09     85.21 o
  -9   8  13      960.63      883.64     80.53 o
  -8   8  13     1191.62     1167.03     90.29 o
  -7   8  13      809.03      754.29     81.61 o
  -6   8  13     2230.14     2676.56    103.53 o
  -5   8  13     4025.59     3975.40    146.48 o
  -4   8  13     4400.42     4178.19    278.66 o
  -3   8  13     1649.73     1555.06     77.29 o
  -2   8  13      283.26      285.19     48.09 o
  -1   8  13       67.05      117.68     46.74 o
   0   8  13       11.19       75.37     57.98 o
   1   8  13       47.30       73.92     52.18 o
   2   8  13      372.14      387.96     33.04 o
   3   8  13     1884.52     1820.98     75.99 o
   4   8  13     4560.22     4085.24    148.74 o
   5   8  13     4030.03     4107.99    136.03 o
   6   8  13     2190.80     2618.09    140.42 o
   7   8  13      802.68      654.22     64.84 o
   8   8  13     1073.58     1030.72     79.53 o
   9   8  13      920.27     1014.82     86.79 o
  10   8  13      694.90      775.82     87.19 o
  11   8  13       49.09       85.54     49.61 o
 -11   9  13     1323.61     1300.02    245.02 o
 -10   9  13       55.42       73.00     53.86 o
  -9   9  13      244.55      348.83     68.93 o
  -8   9  13       36.02       67.77     49.03 o
  -7   9  13      642.22      603.51     61.37 o
  -6   9  13      571.54      582.68     56.62 o
  -5   9  13      997.51     1084.90     70.70 o
  -4   9  13     1123.28     1000.15     73.05 o
  -3   9  13     1060.20     1130.29     63.21 o
  -2   9  13      194.93      188.07     45.70 o
  -1   9  13     1769.65     1711.05    117.47 o
   0   9  13     2606.09     2672.08    208.89 o
   1   9  13     1932.74     1986.95    174.04 o
   2   9  13      186.38      226.13     75.38 o
   3   9  13     1068.69      998.54     76.10 o
   4   9  13     1096.29      994.17     59.65 o
   5   9  13      899.11      993.95     98.27 o
   6   9  13      571.66      550.80     74.47 o
   7   9  13      833.72      894.70     68.81 o
   8   9  13       31.82       20.87     41.52 o
   9   9  13      232.90      347.98     57.33 o
  10   9  13       54.37       74.68     53.49 o
  11   9  13     1239.84     1127.95    136.00 o
 -11  10  13      100.13      133.00     88.23 o
 -10  10  13      340.73      304.72     69.46 o
  -9  10  13       20.24      -30.57     71.37 o
  -8  10  13      537.56      615.44     67.22 o
  -7  10  13      262.95      257.90     63.60 o
  -6  10  13     2619.49     2307.73    101.05 o
  -5  10  13      554.33      554.76     63.10 o
  -4  10  13      729.95      912.22     81.06 o
  -3  10  13      170.02      113.55     28.00 o
  -2  10  13      742.15      870.37     74.59 o
  -1  10  13      380.70      457.65     88.43 o
   0  10  13     2754.52     2701.05    223.40 o
   1  10  13      354.69      272.53     86.98 o
   2  10  13      813.92      982.96    130.48 o
   3  10  13      270.33      150.75     75.38 o
   4  10  13      767.13      754.19     49.63 o
   5  10  13      612.32      480.97    111.63 o
   6  10  13     2625.25     2575.41    104.31 o
   7  10  13      211.66      247.87     48.81 o
   8  10  13      461.43      529.90     61.24 o
   9  10  13       35.67       56.60     42.47 o
  10  10  13      286.29      297.65     55.62 o
  11  10  13      104.11      149.49     58.43 o
 -10  11  13      136.94       61.59     79.10 o
  -9  11  13      175.44      165.81     62.69 o
  -8  11  13      129.06       55.57     57.33 o
  -7  11  13      378.80      328.14     55.06 o
  -6  11  13       60.27       75.23     42.68 o
  -5  11  13      713.75      684.17     62.59 o
  -4  11  13     1628.77     1443.25     83.66 o
  -3  11  13       30.17       69.44     84.07 o
  -2  11  13     2980.54     3066.02    184.23 o
  -1  11  13     4370.52     4303.00    312.00 o
   0  11  13     4204.85     4591.32    319.25 o
   1  11  13     4319.52     4428.91    307.64 o
   2  11  13     3069.39     3142.08    243.71 o
   3  11  13       29.71       60.88     75.37 o
   4  11  13     1470.37     1125.19    179.80 o
   5  11  13      699.02      637.87     55.09 o
   6  11  13      128.59      142.80     43.52 o
   7  11  13      361.52      393.14     70.80 o
   8  11  13      117.62       53.61     39.45 o
   9  11  13      178.30      170.57     48.84 o
  10  11  13      111.41      163.82     50.20 o
  -9  12  13      751.07      835.79    119.78 o
  -8  12  13      108.51       43.75     47.18 o
  -7  12  13      483.02      488.16     74.91 o
  -6  12  13      245.20      258.73     50.26 o
  -5  12  13      358.43      416.59     55.75 o
  -4  12  13      455.62      464.83     60.36 o
  -3  12  13      261.45      275.20    176.84 o
  -2  12  13     1725.19     1878.64    106.26 o
  -1  12  13      108.13      127.56     81.17 o
   0  12  13     1329.06     1403.55    171.09 o
   1  12  13      148.46      249.32    101.47 o
   2  12  13     1934.13     1983.81    197.22 o
   3  12  13      369.44      281.22     98.57 o
   4  12  13      551.97      788.61    153.66 o
   7  12  13      463.95      435.14     66.22 o
   8  12  13       75.50      125.68     43.84 o
   9  12  13      688.55      835.75     92.48 o
  -9  13  13       31.75      125.51     58.82 o
  -8  13  13      398.56      485.38     68.28 o
  -7  13  13       43.68      -17.44     44.67 o
  -6  13  13      727.96      913.53     70.21 o
  -5  13  13      407.30      360.71     66.89 o
  -4  13  13       10.41       28.25     37.49 o
  -3  13  13       24.78       62.73     71.02 o
  -2  13  13     1057.27      844.64     84.09 o
  -1  13  13     3838.73     3751.74    295.96 o
   0  13  13        1.29      -57.98     78.27 o
   1  13  13     4062.14     3618.46    287.27 o
   2  13  13     1077.01     1200.45    162.38 o
   3  13  13       27.15       31.89     81.17 o
   4  13  13       11.51       -5.80     89.87 o
   6  13  13      734.98      640.76    144.97 o
   7  13  13       80.83      -14.49     95.67 o
   8  13  13      379.07      324.14     84.91 o
   9  13  13       30.54      180.70     77.99 o
  -8  14  13       35.37      165.91     55.19 o
  -7  14  13      299.26      313.03     61.10 o
  -6  14  13      186.61      192.12     59.24 o
  -5  14  13       24.54       23.43     42.67 o
  -4  14  13      316.88      221.42     52.88 o
  -3  14  13      363.02      269.90     55.89 o
  -2  14  13     2582.52     2921.70    159.53 o
  -1  14  13      830.46      710.37    150.77 o
   0  14  13     1219.31      942.41    168.18 o
   1  14  13      906.26      814.76    162.37 o
   2  14  13     2626.09     3216.78    272.66 o
   3  14  13      363.56      545.04    142.06 o
   4  14  13      358.48      383.50     82.10 o
   5  14  13       19.62      -11.60     89.87 o
   6  14  13      182.44      214.53    107.26 o
   7  14  13      262.19      289.91    127.56 o
   8  14  13       14.79      226.12    121.75 o
  -7  15  13       50.38       96.33     57.09 o
  -6  15  13       75.05      107.02     48.46 o
  -5  15  13      441.61      317.04     58.17 o
  -4  15  13       26.15       19.95     56.11 o
  -3  15  13      448.02      381.29     52.35 o
  -2  15  13      340.24      501.55    136.26 o
  -1  15  13      377.31      472.56    136.26 o
   0  15  13     2279.40     2789.31    140.53 o
   1  15  13      389.29      525.55     72.06 o
   2  15  13      299.57      301.26    126.11 o
   3  15  13      462.00      563.25     80.32 o
   4  15  13       23.70       89.21    157.99 o
   5  15  13      421.39      458.07    121.76 o
   6  15  13       47.96       28.99     95.66 o
   7  15  13       42.46       23.19    104.36 o
  -6  16  13       57.20      -47.02     47.02 o
  -5  16  13       27.10       26.34     45.20 o
  -4  16  13      194.31      171.87     46.63 o
  -3  16  13      632.96      773.40    240.64 o
  -2  16  13      110.80      144.95    124.66 o
  -1  16  13      369.76      663.90    171.05 o
   0  16  13      847.79      782.84    176.86 o
   1  16  13      374.04      444.61     98.57 o
   2  16  13      138.49       80.24     54.18 o
   3  16  13      647.69      808.98     93.51 o
   4  16  13      210.65       60.64     65.62 o
   5  16  13       27.53       11.60     69.57 o
   6  16  13       54.47       46.38     98.56 o
  -5  17  13      115.48      174.09     54.32 o
  -4  17  13      494.32      426.92     52.24 o
  -3  17  13       10.38      -42.05     72.23 o
  -2  17  13      109.74       56.55     73.47 o
  -1  17  13      216.86      110.16    124.66 o
   0  17  13        5.49      179.73    127.55 o
   1  17  13      230.11      276.09     46.66 o
   2  17  13      115.06      143.22     60.75 o
   3  17  13       10.64       84.51     61.46 o
   4  17  13      452.77      377.76     83.50 o
   5  17  13      113.55      205.83     95.67 o
  -3  18  13      121.93      305.84    105.12 o
  -2  18  13      597.11      453.06    223.24 o
  -1  18  13       55.13      -23.19    136.25 o
   0  18  13      107.06      373.97    162.34 o
   1  18  13       58.88      -14.49    139.15 o
   2  18  13      605.29      672.80     72.12 o
   3  18  13      138.95      301.49    159.44 o
   0   0  14     1588.80     2801.94    106.79 o
   1   0  14     1739.95     1660.41    145.01 o
   2   0  14       89.65      121.37     17.50 o
   3   0  14      356.88      263.20     26.90 o
   4   0  14     5838.12     5348.61    118.92 o
   5   0  14     5041.66     5173.91    109.47 o
   6   0  14      323.88      330.41     22.82 o
   7   0  14      475.25      513.14     36.36 o
   8   0  14      165.10      210.82     41.25 o
   9   0  14      276.30      244.56     42.72 o
  10   0  14      149.52      120.75     48.84 o
  11   0  14      345.83      269.17     57.45 o
  12   0  14      115.70       63.08     54.05 o
  13   0  14        0.61       40.24     58.82 o
 -13   1  14        6.63       13.67     56.58 o
 -12   1  14      232.60      296.35     89.36 o
 -11   1  14       46.50        7.35     39.52 o
 -10   1  14      318.57      273.88     47.96 o
  -9   1  14      301.69      222.47     39.35 o
  -8   1  14      144.20      246.01     36.94 o
  -7   1  14        4.47       51.09     16.42 o
  -6   1  14     1276.38     1397.11     45.16 o
  -5   1  14      334.25      352.67     28.35 o
  -4   1  14     4761.70     5020.72    111.35 o
  -3   1  14     2835.42     2116.02     69.38 o
  -2   1  14    12287.02    12726.02    249.93 o
  -1   1  14     6406.85     4793.59     97.60 o
   0   1  14     3515.76     5390.02     93.81 o
   1   1  14     6493.03     4920.21    110.19 o
   2   1  14    12473.75    12320.54    228.63 o
   3   1  14     3054.56     2384.64     58.87 o
   4   1  14     4650.48     4689.88    114.05 o
   5   1  14      347.76      386.12     29.93 o
   6   1  14     1294.80     1388.98     52.62 o
   7   1  14        0.05       22.40     19.75 o
   8   1  14       99.10      233.13     29.82 o
   9   1  14      273.01      271.91     49.38 o
  10   1  14      358.23      303.71     70.22 o
  11   1  14       48.82      129.10     53.22 o
  12   1  14      238.64      205.67     62.94 o
  13   1  14       13.35      -14.23     84.07 o
 -12   2  14        2.06       44.28     48.64 o
 -11   2  14      203.39      329.47     53.25 o
 -10   2  14      155.34      124.39     40.97 o
  -9   2  14     1265.40     1354.68     72.52 o
  -8   2  14      406.74      446.05     37.66 o
  -7   2  14      343.30      358.93     31.93 o
  -6   2  14      459.79      466.99     27.88 o
  -5   2  14     8239.85     7698.89    140.27 o
  -4   2  14      367.14      444.43     25.82 o
  -3   2  14     4463.67     4473.68    100.87 o
  -2   2  14     4503.04     4125.18     83.86 o
  -1   2  14     8196.35     8108.30    163.38 o
   0   2  14      105.03       96.89     10.84 o
   1   2  14     8047.40     8157.50    156.99 o
   2   2  14     4181.47     3800.01     85.87 o
   3   2  14     4534.24     4563.95    116.94 o
   4   2  14      324.84      362.09     28.46 o
   5   2  14     8097.73     7511.45    154.14 o
   6   2  14      476.93      421.43     32.99 o
   7   2  14      447.75      443.51     38.64 o
   8   2  14      374.31      416.44     43.10 o
   9   2  14     1241.68     1253.94     67.94 o
  10   2  14      165.65      221.09     48.69 o
  11   2  14      202.71      467.06     65.06 o
  12   2  14        1.67       42.40     59.66 o
 -12   3  14       46.27      105.36     50.59 o
 -11   3  14       42.28       40.47     43.28 o
 -10   3  14      450.66      484.68     69.05 o
  -9   3  14     1348.04     1710.62     67.93 o
  -8   3  14       40.33       31.49     24.03 o
  -7   3  14      289.38      288.83     31.23 o
  -6   3  14      301.84      236.67     31.77 o
  -5   3  14      254.38      418.69     32.41 o
  -4   3  14     1642.81     1625.69     53.93 o
  -3   3  14      516.94      535.42     27.35 o
  -2   3  14     5036.28     4600.16     92.35 o
  -1   3  14    10397.80     9195.99    189.30 o
   0   3  14     1320.97     1294.92     38.33 o
   1   3  14    10267.17     9209.57    174.97 o
   2   3  14     5031.15     4618.38     96.78 o
   3   3  14      443.82      514.20     35.18 o
   4   3  14     1439.50     1430.43     49.99 o
   5   3  14      294.48      417.69     54.24 o
   6   3  14      262.37      184.04     24.49 o
   7   3  14      358.48      437.83     35.61 o
   8   3  14       18.61        3.13     27.23 o
   9   3  14     1390.71     1582.00     76.98 o
  10   3  14      449.37      535.85     51.88 o
  11   3  14       55.07      -16.39     58.31 o
  12   3  14       41.94       72.47     72.47 o
 -12   4  14      155.76      148.81     57.72 o
 -11   4  14      206.66      180.38     56.68 o
 -10   4  14      188.99      266.96     42.06 o
  -9   4  14      638.46      769.83     56.61 o
  -8   4  14     1658.80     1726.73     66.46 o
  -7   4  14      477.48      393.78     33.92 o
  -6   4  14     7349.22     7771.31    159.58 o
  -5   4  14      250.37      372.79     25.26 o
  -4   4  14      344.02      372.15     38.08 o
  -3   4  14      863.21      857.08     35.41 o
  -2   4  14     1081.56     1379.93     62.88 o
  -1   4  14     8540.50     8032.65    192.77 o
   0   4  14     1144.73      940.96     29.63 o
   1   4  14     8999.09     8335.14    172.64 o
   2   4  14     1145.13     1318.69     57.62 o
   3   4  14      803.74      806.86     37.28 o
   4   4  14      278.66      266.08     23.45 o
   5   4  14      288.03      369.63     28.26 o
   6   4  14     7350.95     7679.71    173.80 o
   7   4  14      427.18      365.80     35.13 o
   8   4  14     1589.10     1538.18     70.35 o
   9   4  14      667.26      877.72     57.82 o
  10   4  14      192.36      236.48     42.09 o
  11   4  14      217.67      143.30     38.27 o
  12   4  14      191.15      181.17     50.54 o
 -12   5  14       53.57      220.32    118.86 o
 -11   5  14      167.81      230.75     61.67 o
 -10   5  14      203.99      263.36     96.45 o
  -9   5  14      876.82      841.98     79.69 o
  -8   5  14       42.72      -14.80     38.08 o
  -7   5  14      671.84      538.45     48.75 o
  -6   5  14      241.82      266.89     29.30 o
  -5   5  14       99.91      134.92     23.43 o
  -4   5  14     1726.89     1698.87     89.13 o
  -3   5  14     4717.71     4372.25    112.76 o
  -2   5  14      404.00      372.13     58.17 o
  -1   5  14     7107.82     8506.49    201.07 o
   0   5  14     2830.71     2559.41     91.06 o
   1   5  14     7094.08     8255.98    220.32 o
   2   5  14      477.06      375.42     20.80 o
   3   5  14     4492.61     3989.84    103.09 o
   4   5  14     1621.92     1541.43     62.20 o
   5   5  14       87.47      128.64     20.09 o
   6   5  14      168.88      262.29     30.83 o
   7   5  14      623.28      563.00     44.13 o
   8   5  14       41.24       42.49     26.98 o
   9   5  14      849.42      773.89     55.52 o
  10   5  14      201.27      205.96     38.30 o
  11   5  14      143.56      200.12     41.67 o
  12   5  14       65.23      133.93     41.71 o
 -12   6  14      180.69       17.39    110.16 o
 -11   6  14      150.60      247.65     66.81 o
 -10   6  14      513.30      421.63     76.83 o
  -9   6  14        4.20      -21.09     38.57 o
  -8   6  14      115.74      132.54     57.21 o
  -7   6  14      979.71     1044.89     64.11 o
  -6   6  14      316.31      310.33     40.06 o
  -5   6  14     3176.67     3203.07    122.27 o
  -4   6  14     1353.61     1353.52     80.81 o
  -3   6  14     1900.88     2298.45    111.44 o
  -2   6  14     3578.35     3775.67     93.01 o
  -1   6  14      392.23      336.07     24.37 o
   0   6  14     2326.18     2533.25     69.22 o
   1   6  14      323.53      257.31     23.18 o
   2   6  14     3672.64     3748.67    116.51 o
   3   6  14     2019.24     2545.82     64.62 o
   4   6  14     1318.55     1295.69     47.96 o
   5   6  14     3280.88     3318.83     94.96 o
   6   6  14      316.92      335.33     32.73 o
   7   6  14     1059.21     1197.55     57.75 o
   8   6  14      110.54      107.42     31.42 o
   9   6  14        9.37       68.38     32.01 o
  10   6  14      516.02      505.96     63.06 o
  11   6  14      121.97      156.51     37.90 o
  12   6  14      160.23      148.89     53.98 o
 -12   7  14      264.45      320.26    123.21 o
 -11   7  14      515.26      353.47     76.54 o
 -10   7  14      393.73      281.34     68.94 o
  -9   7  14      200.80      326.77     84.54 o
  -8   7  14     1685.92     1638.54    216.00 o
  -7   7  14      109.87      123.59     35.17 o
  -6   7  14      536.59      574.61     52.74 o
  -5   7  14       51.04       98.56     32.13 o
  -4   7  14     5367.76     5188.30    206.61 o
  -3   7  14     1102.92     1213.22     66.02 o
  -2   7  14     3179.04     3042.26    111.97 o
  -1   7  14     4927.86     4554.21    127.16 o
   0   7  14     6108.79     6734.10    161.20 o
   1   7  14     4942.86     4776.81    317.99 o
   2   7  14     3229.21     3178.61    105.26 o
   3   7  14     1067.18     1155.82     83.10 o
   4   7  14     5468.60     5520.95    176.88 o
   5   7  14       72.54       72.56     34.13 o
   6   7  14      570.53      574.84     74.53 o
   7   7  14       75.06       50.98     36.92 o
   8   7  14     1630.33     1498.56     91.73 o
   9   7  14      200.56      378.15     76.15 o
  10   7  14      383.76      223.84     56.46 o
  11   7  14      536.07      535.23    154.85 o
  12   7  14      253.80      175.62     53.50 o
 -11   8  14      276.39      408.89     82.19 o
 -10   8  14      593.70      613.53     77.80 o
  -9   8  14      177.02      150.18     46.40 o
  -8   8  14     1382.61     1234.73     90.11 o
  -7   8  14       25.11       43.29     39.33 o
  -6   8  14     6020.23     5832.16    174.04 o
  -5   8  14      741.32      733.51     89.54 o
  -4   8  14     1940.40     2054.40    106.96 o
  -3   8  14     1392.31     1426.19     77.41 o
  -2   8  14      859.84      886.43     72.65 o
  -1   8  14     1438.12     1101.51     77.79 o
   0   8  14      206.78      301.56     53.63 o
   1   8  14     1613.24     1096.37    130.52 o
   2   8  14      962.56      958.54     49.21 o
   3   8  14     1514.85     1523.28     92.82 o
   4   8  14     1832.46     1895.04     72.21 o
   5   8  14      634.08      681.25     53.28 o
   6   8  14     6058.06     5781.20    232.10 o
   7   8  14       21.19       32.52     38.21 o
   8   8  14     1360.96     1077.34     84.22 o
   9   8  14      167.75      128.25     53.09 o
  10   8  14      635.38      742.25     80.74 o
  11   8  14      271.06      415.00     68.51 o
 -11   9  14      161.76      231.67     70.96 o
 -10   9  14      285.02      140.04     67.17 o
  -9   9  14     1213.90     1224.59    195.69 o
  -8   9  14      118.81       92.28     38.46 o
  -7   9  14      302.81      336.70     50.33 o
  -6   9  14      107.28      117.27     37.73 o
  -5   9  14      431.65      510.93     69.55 o
  -4   9  14      210.18      278.31     49.44 o
  -3   9  14      799.96      657.05     54.48 o
  -2   9  14     1487.21     1292.37    168.58 o
  -1   9  14     1313.22     1261.21     80.80 o
   0   9  14     2312.02     2030.68    182.76 o
   1   9  14     1212.39      997.59    133.40 o
   2   9  14     1533.78     1783.64    162.41 o
   3   9  14      786.25      730.87     51.90 o
   4   9  14      229.16      221.78     34.51 o
   5   9  14      411.65      416.55     43.26 o
   6   9  14      106.94       26.92     46.27 o
   7   9  14      266.75      263.84     46.29 o
   8   9  14      111.26       85.18     44.11 o
   9   9  14     1134.88     1157.96    115.26 o
  10   9  14      282.41      227.26     77.48 o
  11   9  14      148.88      119.43     65.05 o
 -10  10  14      493.96      485.12     83.59 o
  -9  10  14      395.24      376.08     71.50 o
  -8  10  14       19.64       47.62     44.05 o
  -7  10  14      152.80      119.08     42.16 o
  -6  10  14      181.34      205.63     45.17 o
  -5  10  14     1510.90     1522.69    149.74 o
  -4  10  14     2227.23     2323.79    107.59 o
  -3  10  14     1261.32     1119.28     89.52 o
  -2  10  14     1027.91     1107.72     85.62 o
  -1  10  14     1171.11     1298.95    182.69 o
   0  10  14      338.20      374.00    101.47 o
   1  10  14     1067.08     1122.22    144.99 o
   2  10  14     1159.88     1191.84    139.19 o
   3  10  14     1303.05     1345.57    156.60 o
   4  10  14     2404.31     2571.15    114.15 o
   5  10  14     1601.83     1571.65    137.75 o
   6  10  14      214.04      230.58     46.10 o
   7  10  14      172.33      158.90     42.78 o
   8  10  14       33.95       -4.87     38.52 o
   9  10  14      355.51      243.13     51.68 o
  10  10  14      470.34      406.93     66.55 o
 -10  11  14      275.50      248.31     72.90 o
  -9  11  14     1035.24     1160.54    120.46 o
  -8  11  14      457.15      476.71     66.57 o
  -7  11  14        5.51       11.24     40.31 o
  -6  11  14      185.06      153.74     45.71 o
  -5  11  14      393.59      275.33     54.01 o
  -4  11  14     1930.47     1752.02     92.70 o
  -3  11  14     2138.42     2276.90    227.69 o
  -2  11  14     1708.97     1945.41    126.16 o
  -1  11  14     1114.17     1204.72     77.96 o
   0  11  14        9.61      -11.60     63.78 o
   1  11  14     1239.64     1484.73    165.29 o
   2  11  14     1829.36     1769.18    188.52 o
   3  11  14     2153.88     2326.20    211.74 o
   4  11  14     1959.30     1815.59    191.42 o
   5  11  14      438.60      345.01     46.39 o
   6  11  14      190.45      194.24     49.28 o
   7  11  14        1.95       18.40     40.55 o
   8  11  14      364.15      487.74     57.79 o
   9  11  14     1031.13     1189.13     82.89 o
  10  11  14      251.56      361.52     76.99 o
  -9  12  14       45.00      132.93     57.13 o
  -8  12  14      413.64      593.84     69.69 o
  -7  12  14      437.99      484.95     64.69 o
  -6  12  14      238.25      155.76     46.69 o
  -5  12  14      533.05      538.67     54.17 o
  -4  12  14      521.13      684.46    185.55 o
  -3  12  14      140.97      159.95     46.96 o
  -2  12  14        5.82       15.94     36.24 o
  -1  12  14      384.60      371.10    107.27 o
   0  12  14     2417.64     2143.60    211.75 o
   1  12  14      484.38      516.07    115.97 o
   2  12  14        2.25       72.47     72.47 o
   3  12  14      181.11      104.37     86.97 o
   4  12  14      610.72      875.60    159.46 o
   7  12  14      433.41      433.63     57.05 o
   8  12  14      379.23      518.10     64.24 o
   9  12  14       32.25      121.11     52.48 o
  -9  13  14      158.13       50.32     59.22 o
  -8  13  14      161.15      286.80     60.35 o
  -7  13  14      198.27      138.12     67.37 o
  -6  13  14      342.00      280.20     49.88 o
  -5  13  14      454.17      280.07     52.36 o
  -4  13  14        1.77      -30.63     37.23 o
  -3  13  14     1230.06     1032.48     89.90 o
  -2  13  14      364.68      292.40     49.00 o
  -1  13  14      726.32      771.24    147.87 o
   0  13  14     2728.49     2387.35    232.06 o
   1  13  14      822.18      707.47    150.77 o
   2  13  14      415.82      666.81    136.26 o
   3  13  14     1101.76      846.70    159.48 o
   4  13  14        0.87      -84.07     84.07 o
   7  13  14      165.37       28.99    101.47 o
   8  13  14      144.83      230.59     83.58 o
   9  13  14      150.45      250.14     77.32 o
  -8  14  14      194.92      170.51     57.64 o
  -7  14  14      196.11      200.39     52.93 o
  -6  14  14      406.68      317.49     61.29 o
  -5  14  14      173.43      116.15     48.17 o
  -4  14  14      529.67      471.55     67.89 o
  -3  14  14      622.30      506.51     68.23 o
  -2  14  14      158.08       72.48    104.36 o
  -1  14  14      317.05      263.82    115.96 o
   0  14  14     4323.38     4155.29    327.90 o
   1  14  14      357.78      327.60    124.66 o
   2  14  14      147.97      295.70    115.96 o
   3  14  14      706.04      768.33    168.16 o
   4  14  14      539.02      585.65    153.66 o
   5  14  14      216.16      188.44    101.47 o
   6  14  14      387.35      446.47    130.46 o
   7  14  14      225.08      220.33    118.86 o
   8  14  14      187.47      275.41    124.66 o
  -7  15  14       20.86      112.24     50.55 o
  -6  15  14      174.72      285.02     81.78 o
  -5  15  14      268.06      304.99     54.03 o
  -4  15  14      338.93      313.43     93.01 o
  -3  15  14       88.81       66.12     40.30 o
  -2  15  14     1062.24      913.36    176.87 o
  -1  15  14     1234.59     1183.07    197.18 o
   0  15  14       15.22      -31.89     95.66 o
   1  15  14     1126.48     1154.04    202.97 o
   2  15  14     1093.90     1458.49    194.27 o
   3  15  14       94.93      116.73     58.15 o
   4  15  14      338.98      285.91     75.95 o
   5  15  14      273.67      113.06    101.47 o
   6  15  14      170.63      234.82    110.16 o
   7  15  14       29.75       78.27     98.56 o
  -6  16  14      226.50      223.33     61.52 o
  -5  16  14       25.44      -12.52     40.65 o
  -4  16  14      303.93      351.27    106.03 o
  -3  16  14      235.90      134.43     78.27 o
  -2  16  14        4.99      -69.57    113.06 o
  -1  16  14      356.87      643.60    165.25 o
   0  16  14      145.57      245.67     45.83 o
   1  16  14      402.13      426.33    153.65 o
   2  16  14       15.20       -8.70     63.78 o
   3  16  14      215.65      126.74     86.97 o
   4  16  14      281.11      356.53     79.01 o
   5  16  14        9.49       81.17     95.66 o
   6  16  14      225.51      240.62    110.16 o
  -4  17  14      257.67      330.03     60.67 o
  -3  17  14      150.30       -3.52    134.80 o
  -2  17  14      543.92      585.64    176.85 o
  -1  17  14      189.76      342.08    156.55 o
   0  17  14      594.34      794.39    188.45 o
   1  17  14      208.92      215.80     53.63 o
   2  17  14      552.22      520.04    117.42 o
   3  17  14      143.53      183.45     66.58 o
   4  17  14      242.52      392.69    147.85 o
  -2  18  14      179.20      157.53    130.46 o
  -1  18  14        5.66      -63.78    139.15 o
   0  18  14      371.76       14.50    147.85 o
   1  18  14       11.26      -20.29    144.95 o
   2  18  14      178.48      159.45    169.59 o
   1   0  15    29750.47    27413.95    452.33 o
   2   0  15     9172.64     9289.48    175.78 o
   3   0  15    19244.77    17623.64    344.74 o
   4   0  15      496.23      454.66     27.46 o
   5   0  15     3550.92     3166.47     75.39 o
   6   0  15     1181.81     1153.17     41.45 o
   7   0  15      154.12      173.11     36.61 o
   8   0  15     1282.75     1399.05     57.90 o
   9   0  15      513.97      439.49     68.21 o
  10   0  15      292.91      450.83     89.86 o
  11   0  15     1089.87     1017.69     85.30 o
  12   0  15      210.63      106.09     57.59 o
 -12   1  15        1.99       -6.09     50.53 o
 -11   1  15      158.98      165.11     47.70 o
 -10   1  15      304.40      302.74     49.37 o
  -9   1  15      689.58      678.86     58.01 o
  -8   1  15       56.35       67.06     29.71 o
  -7   1  15     3230.66     3176.95     81.99 o
  -6   1  15      501.74      730.09     34.41 o
  -5   1  15      729.10      655.19     28.11 o
  -4   1  15     6358.61     7094.19    154.29 o
  -3   1  15    10855.68    11477.66    227.19 o
  -2   1  15    12307.70    12192.75    225.66 o
  -1   1  15     8394.00     7707.93    146.13 o
   0   1  15      232.31      225.85     15.78 o
   1   1  15     7957.02     7463.09    135.85 o
   2   1  15    12223.17    12211.93    210.39 o
   3   1  15    10289.14    10989.05    225.28 o
   4   1  15     6729.80     7308.72    159.32 o
   5   1  15      799.81      710.95     38.46 o
   6   1  15      480.02      679.71     58.40 o
   7   1  15     3061.56     2793.24     85.63 o
   8   1  15       89.18       96.19     25.65 o
   9   1  15      712.72      672.96     51.29 o
  10   1  15      276.02      304.19     58.03 o
  11   1  15      179.76      210.08     56.72 o
  12   1  15        0.74      -14.12     51.38 o
 -12   2  15      736.11      791.88     85.79 o
 -11   2  15       39.52       12.77     43.13 o
 -10   2  15      388.31      483.19     56.63 o
  -9   2  15      565.03      715.07     58.32 o
  -8   2  15     1745.32     1492.57     89.16 o
  -7   2  15      322.03      314.88     32.94 o
  -6   2  15     2190.00     2032.12     72.22 o
  -5   2  15      512.36      479.01     26.75 o
  -4   2  15    11955.30    11837.34    239.01 o
  -3   2  15     1336.26     1130.28     38.48 o
  -2   2  15     5794.94     7209.78    141.73 o
  -1   2  15     6283.86     5715.47    112.62 o
   0   2  15    11039.13     8980.35    147.78 o
   1   2  15     6348.44     5612.37    115.46 o
   2   2  15     5990.01     7445.10    145.99 o
   3   2  15     1370.57     1198.37     48.16 o
   4   2  15    11747.51    11782.63    244.49 o
   5   2  15      510.06      445.35     32.30 o
   6   2  15     1884.75     1621.11     59.88 o
   7   2  15      320.34      271.07     30.42 o
   8   2  15     1811.85     1552.51     67.88 o
   9   2  15      569.96      676.19     61.93 o
  10   2  15      417.07      485.40     49.49 o
  11   2  15       48.03       82.34     44.68 o
  12   2  15      812.65      969.08    115.97 o
 -12   3  15       21.69      -32.42     52.53 o
 -11   3  15       57.08       34.97     49.03 o
 -10   3  15      383.76      478.38     68.34 o
  -9   3  15     1816.23     1759.71     74.95 o
  -8   3  15      208.86      210.88     32.44 o
  -7   3  15     2168.31     2094.74     68.83 o
  -6   3  15       26.40       58.00     18.15 o
  -5   3  15     2418.77     2160.57     64.44 o
  -4   3  15     1283.94     1366.79     51.77 o
  -3   3  15     5075.28     5228.83    112.89 o
  -2   3  15      193.01      103.41     12.55 o
  -1   3  15     1467.87     1836.15     75.43 o
   0   3  15       24.50       35.33     12.56 o
   1   3  15     1462.24     1981.20     84.54 o
   2   3  15      189.37       97.35     14.79 o
   3   3  15     4949.18     5268.78    133.01 o
   4   3  15     1363.72     1470.01     49.92 o
   5   3  15     2603.14     2446.55     69.42 o
   6   3  15       20.04       45.39     22.54 o
   7   3  15     1955.54     1808.78     85.40 o
   8   3  15      253.70      165.82     32.58 o
   9   3  15     1740.34     1698.12     77.72 o
  10   3  15      444.84      574.99     62.48 o
  11   3  15       53.89        9.60     39.23 o
  12   3  15       21.89       16.31     58.15 o
 -12   4  15       24.46       19.98     53.35 o
 -11   4  15      653.53      680.51    121.45 o
 -10   4  15      170.65      173.64     38.56 o
  -9   4  15      626.13      601.82     51.11 o
  -8   4  15     2105.85     2172.24     75.35 o
  -7   4  15      906.62      783.29     68.10 o
  -6   4  15     1998.86     2222.13     64.23 o
  -5   4  15     1021.79     1023.57     40.44 o
  -4   4  15      446.58      461.80     29.67 o
  -3   4  15       79.50       54.73     15.80 o
  -2   4  15     1961.28     1834.88     59.53 o
  -1   4  15     4790.96     5515.81    135.61 o
   0   4  15     1136.99     1298.64     37.75 o
   1   4  15     4648.37     5262.02    119.73 o
   2   4  15     2001.29     1779.42     54.10 o
   3   4  15       80.86       91.33     15.68 o
   4   4  15      464.25      515.99     33.90 o
   5   4  15      822.08      948.61     63.20 o
   6   4  15     2098.71     2305.11     70.94 o
   7   4  15     1007.46      972.49     48.45 o
   8   4  15     2042.54     2042.94     81.51 o
   9   4  15      602.50      663.79     53.69 o
  10   4  15      160.76      192.01     38.07 o
  11   4  15      678.02      873.43     61.97 o
  12   4  15       31.54       42.80     55.77 o
 -12   5  15      100.11      -34.79     81.17 o
 -11   5  15       46.47      124.09     55.23 o
 -10   5  15      681.00      956.35    276.89 o
  -9   5  15      141.55      185.37     41.94 o
  -8   5  15      424.95      423.47     43.87 o
  -7   5  15      472.68      388.23     42.76 o
  -6   5  15     1070.69     1126.43     48.48 o
  -5   5  15     3615.48     3483.94    167.27 o
  -4   5  15     5023.28     5459.76    208.35 o
  -3   5  15     1219.64     1132.61     66.67 o
  -2   5  15     4937.21     4733.20    121.85 o
  -1   5  15     1371.94     1493.16     55.98 o
   0   5  15      482.66      683.84     32.47 o
   1   5  15     1351.26     1377.21     51.87 o
   2   5  15     4720.30     4312.03     92.79 o
   3   5  15     1168.45     1148.51     40.64 o
   4   5  15     4817.72     5442.29    139.03 o
   5   5  15     3606.87     3280.48     97.42 o
   6   5  15     1032.02      991.13     50.76 o
   7   5  15      510.06      527.08     51.05 o
   8   5  15      502.91      458.02     44.93 o
   9   5  15      125.53       56.00     30.86 o
  10   5  15      751.78      704.46     54.56 o
  11   5  15       41.07       68.80     36.16 o
  12   5  15      102.89      112.02     42.31 o
 -12   6  15      170.24       69.58    118.86 o
 -11   6  15      355.80      338.37    158.00 o
 -10   6  15      754.21      996.73     99.76 o
  -9   6  15      963.21      955.05     84.32 o
  -8   6  15      328.53      409.75     58.31 o
  -7   6  15      942.36      826.67     58.36 o
  -6   6  15      202.35      186.56     34.43 o
  -5   6  15     1515.47     1509.64     96.15 o
  -4   6  15     1169.73      964.95    204.45 o
  -3   6  15      425.58      384.17     43.66 o
  -2   6  15     1101.10     1107.26     46.98 o
  -1   6  15     1040.55     1210.41     45.25 o
   0   6  15    11358.72     9555.58    266.65 o
   1   6  15      943.27     1184.42     65.23 o
   2   6  15     1069.25     1151.50     53.79 o
   3   6  15      431.59      374.61     27.08 o
   4   6  15     1135.53     1063.05     43.67 o
   5   6  15     1423.81     1446.56     56.74 o
   6   6  15      175.30      148.76     32.64 o
   7   6  15      833.88      788.28     50.41 o
   8   6  15      307.84      225.57     58.58 o
   9   6  15      943.48      937.92     56.44 o
  10   6  15      782.87     1187.80     66.98 o
  11   6  15      393.37      299.11     46.23 o
  12   6  15      140.65       76.77     48.19 o
 -11   7  15      162.46        0.84     68.13 o
 -10   7  15      168.49      169.88     59.87 o
  -9   7  15     1373.21     1431.35     96.63 o
  -8   7  15       95.46      122.54     40.92 o
  -7   7  15      418.19      405.11     47.90 o
  -6   7  15     2880.55     2923.93    107.21 o
  -5   7  15     1773.09     1927.12    165.14 o
  -4   7  15      385.11      157.84     46.39 o
  -3   7  15     2209.71     1874.17     84.47 o
  -2   7  15       18.16       59.17     24.89 o
  -1   7  15     6120.32     5982.80    179.96 o
   0   7  15     2783.15     3391.94     93.61 o
   1   7  15     5911.64     5689.34    218.40 o
   2   7  15        9.85       20.97     33.25 o
   3   7  15     2282.02     1882.27     80.37 o
   4   7  15      360.02      284.59     88.26 o
   5   7  15     1687.71     1406.78     96.11 o
   6   7  15     2899.44     2905.05    165.36 o
   7   7  15      449.02      491.04     56.74 o
   8   7  15      112.25      111.42     44.80 o
   9   7  15     1329.06     1282.53    110.92 o
  10   7  15      165.04      259.60     56.61 o
  11   7  15      163.55      214.86     52.69 o
 -11   8  15     1115.00     1331.43    149.33 o
 -10   8  15       40.81       31.40     47.20 o
  -9   8  15      129.75       81.91     58.94 o
  -8   8  15      749.29      713.43     77.58 o
  -7   8  15     1242.82     1165.22     74.08 o
  -6   8  15     1670.64     1686.03     81.92 o
  -5   8  15     1435.00     1385.25     77.97 o
  -4   8  15     2089.25     2054.56    108.57 o
  -3   8  15      941.40     1102.08     64.67 o
  -2   8  15      836.47      884.90     81.90 o
  -1   8  15     3472.00     3522.25    121.69 o
   0   8  15       23.20      102.46     32.44 o
   1   8  15     3560.17     3591.52    106.14 o
   2   8  15      873.67     1033.23     52.97 o
   3   8  15      930.58      855.78     56.51 o
   4   8  15     1988.43     1911.29     73.46 o
   5   8  15     1545.81     1442.59     73.00 o
   6   8  15     1739.78     1693.74    104.58 o
   7   8  15     1219.96     1154.15     79.46 o
   8   8  15      772.69      583.59     67.76 o
   9   8  15      143.25      178.37     54.62 o
  10   8  15       38.66       40.06     59.57 o
  11   8  15     1026.57     1029.34     96.23 o
 -11   9  15       46.94      -47.35     58.97 o
 -10   9  15      611.25      722.20     94.24 o
  -9   9  15      335.64      252.20     62.63 o
  -8   9  15      583.09      619.49     78.44 o
  -7   9  15      562.95      576.80     58.92 o
  -6   9  15       55.99       89.38     35.69 o
  -5   9  15     1384.20     1329.74     81.58 o
  -4   9  15     1878.20     1843.33     94.02 o
  -3   9  15       26.03       91.75     31.32 o
  -2   9  15     3807.82     3326.05    136.17 o
  -1   9  15     3151.57     2939.16    137.17 o
   0   9  15     1050.30      936.64    133.39 o
   1   9  15     3113.14     2875.49    229.23 o
   2   9  15     3858.16     3157.57    243.78 o
   3   9  15       19.82       78.61     26.76 o
   4   9  15     2092.36     1926.40     87.42 o
   5   9  15     1304.04     1319.48    131.23 o
   6   9  15       51.79       41.74     32.79 o
   7   9  15      599.62      547.04     66.07 o
   8   9  15      523.08      554.54    127.97 o
   9   9  15      351.03      220.37     56.49 o
  10   9  15      551.70      646.89     78.97 o
  11   9  15       41.67       43.55     50.47 o
 -10  10  15      221.15      359.25     68.61 o
  -9  10  15      260.54      324.04     72.48 o
  -8  10  15       49.08      138.49     47.88 o
  -7  10  15      887.62      711.55     68.55 o
  -6  10  15      439.81      431.20     54.69 o
  -5  10  15     2817.05     2904.87    124.82 o
  -4  10  15     1490.99     1565.77     87.79 o
  -3  10  15      338.73      333.47     45.02 o
  -2  10  15     1262.41     1131.89     84.72 o
  -1  10  15      780.73      737.73     65.97 o
   0  10  15      147.48       52.18     69.58 o
   1  10  15      866.79      693.01    136.28 o
   2  10  15     1356.63     1148.40    145.00 o
   3  10  15      323.92      545.04    118.87 o
   4  10  15     1466.95     1542.04     87.67 o
   5  10  15     2688.47     2870.29    134.09 o
   6  10  15      569.70      561.84     55.02 o
   7  10  15      875.94      863.75     99.85 o
   8  10  15       51.96       32.91     39.68 o
   9  10  15      250.76      317.06     55.54 o
  10  10  15      188.61      344.30    106.43 o
 -10  11  15      131.30      206.79     70.37 o
  -9  11  15      571.69      503.39     81.01 o
  -8  11  15      336.36      352.42     59.16 o
  -7  11  15      172.54      227.22     48.87 o
  -6  11  15      284.19      311.49     52.29 o
  -5  11  15      520.63      634.81     92.90 o
  -4  11  15      264.36      288.99     49.99 o
  -3  11  15     1021.67      959.33     88.69 o
  -2  11  15      412.62      434.50     58.83 o
  -1  11  15     3250.55     3093.81    143.31 o
   0  11  15        0.38      -14.49     63.78 o
   1  11  15     3013.35     3321.88    261.11 o
   2  11  15      404.67      463.87    115.97 o
   3  11  15     1179.47     1148.31    147.89 o
   4  11  15      290.38      168.15     92.77 o
   5  11  15      594.06      721.93     63.78 o
   6  11  15      298.80      347.89     60.88 o
   7  11  15      192.43      167.40     46.20 o
   8  11  15      328.11      288.28     53.19 o
   9  11  15      485.28      448.41     60.45 o
  10  11  15      128.04      276.82     56.08 o
  -9  12  15      403.28      481.01    147.54 o
  -8  12  15      215.83      212.01     56.06 o
  -7  12  15      164.01       93.86     58.27 o
  -6  12  15      670.21      710.31     69.76 o
  -5  12  15      701.25      598.44     61.99 o
  -4  12  15     1911.19     1823.30    120.13 o
  -3  12  15       61.60       33.05     56.53 o
  -2  12  15     2536.44     2608.84    131.30 o
  -1  12  15      292.45      376.89    115.96 o
   0  12  15      109.91      171.04     86.97 o
   1  12  15      357.64      371.09    113.07 o
   2  12  15     2683.23     2016.06    214.66 o
   3  12  15       71.92       89.87     81.17 o
   4  12  15     1867.70     1397.88    194.31 o
   7  12  15      166.36      136.07     45.58 o
   8  12  15      201.16      173.62     85.49 o
   9  12  15      419.50      534.31     69.78 o
  -9  13  15      509.53      593.10     83.53 o
  -8  13  15      125.24      141.33     50.83 o
  -7  13  15      231.67      347.45     61.64 o
  -6  13  15        8.80       -3.13     42.35 o
  -5  13  15      496.25      495.21     63.07 o
  -4  13  15      907.05      746.49     88.25 o
  -3  13  15     1005.75      992.71    100.04 o
  -2  13  15      543.48      395.76     56.78 o
  -1  13  15      317.01      304.41    110.17 o
   0  13  15     1564.60     1447.09    182.70 o
   1  13  15      307.11      246.42    104.37 o
   2  13  15      550.57      629.14    139.17 o
   3  13  15     1024.79     1174.33    185.57 o
   4  13  15      935.00     1165.60    188.47 o
   7  13  15      234.06      246.42    127.56 o
   8  13  15      114.22      265.75     82.85 o
   9  13  15      492.75      339.11     57.33 o
  -8  14  15      271.99      278.93     62.35 o
  -7  14  15      609.77      442.46     61.76 o
  -6  14  15      237.67      272.70     58.26 o
  -5  14  15      250.56      260.59     49.51 o
  -4  14  15      807.68     1044.86     87.97 o
  -3  14  15       40.16      125.23     47.83 o
  -2  14  15      706.43      875.61    173.96 o
  -1  14  15      286.97      278.31    115.96 o
   0  14  15        2.46      -81.17     81.17 o
   1  14  15      319.05      234.83    121.76 o
   2  14  15      678.35      719.04    162.36 o
   3  14  15       46.03       28.99     95.66 o
   4  14  15      793.32      846.62    173.96 o
   6  14  15      230.88      171.04    113.06 o
   7  14  15      559.57      391.39    133.36 o
   8  14  15      293.99      333.39    127.56 o
  -7  15  15      380.89      570.96     68.30 o
  -6  15  15      154.48      180.78     57.74 o
  -5  15  15       64.15       99.01     44.85 o
  -4  15  15      278.55      432.33     63.22 o
  -3  15  15     1155.24     1235.19     93.62 o
  -2  15  15      319.62      321.80    142.06 o
  -1  15  15      382.52      263.82    121.76 o
   0  15  15       16.77       23.19     84.07 o
   1  15  15      428.49      339.20    127.56 o
   2  15  15      347.55      405.88    139.16 o
   3  15  15     1111.06     1197.52    200.07 o
   4  15  15      311.39      400.18     91.91 o
   5  15  15       43.35      -57.98     86.97 o
   6  15  15      148.29      101.46    104.36 o
   7  15  15      319.87      266.72    121.76 o
  -6  16  15      631.14      673.82     82.81 o
  -5  16  15      151.24      118.55     50.40 o
  -4  16  15      604.26      641.90     81.73 o
  -3  16  15       60.36      -23.32     69.60 o
  -2  16  15       82.42      -14.49    104.36 o
  -1  16  15      233.60      292.80    130.46 o
   0  16  15      246.66      214.62     71.03 o
   1  16  15      204.61      162.76     68.13 o
   2  16  15       71.23      159.03     59.89 o
   3  16  15       50.15       58.81     59.25 o
   4  16  15      574.31      682.43     99.76 o
   5  16  15      172.39      113.06     92.77 o
   6  16  15      618.79      565.35    139.16 o
  -4  17  15      263.43      288.02     60.97 o
  -3  17  15      237.93      133.10    118.86 o
  -2  17  15      517.00      446.48    171.05 o
  -1  17  15      172.60       69.58    118.86 o
   0  17  15      121.44      168.14    133.35 o
   1  17  15      189.80      146.15     52.57 o
   2  17  15      523.66      608.38     92.77 o
   3  17  15      265.02      227.09    105.82 o
   4  17  15      324.93      302.35    192.79 o
  -1  18  15      244.45      289.90    168.14 o
   0  18  15       25.60      -26.09    136.25 o
   1  18  15      211.38     -121.76    127.56 o
   0   0  16     1688.02     1567.28     69.51 o
   1   0  16     4939.28     4883.43    121.79 o
   2   0  16     2410.10     2583.67     73.76 o
   3   0  16    14220.28    13604.16    272.11 o
   4   0  16      401.02      585.81     35.97 o
   5   0  16     4557.47     4729.56    132.87 o
   6   0  16     3079.39     3270.74     84.63 o
   7   0  16     3049.76     3215.17    101.36 o
   8   0  16     4079.90     3855.60    153.91 o
   9   0  16     2884.03     2649.43    103.12 o
  10   0  16      502.55      666.57     68.91 o
  11   0  16       32.02       34.93     45.77 o
  12   0  16      137.76      178.49     60.25 o
 -12   1  16      126.42       99.79     54.86 o
 -11   1  16      173.07       55.78     44.99 o
 -10   1  16      156.10      102.05     60.92 o
  -9   1  16     1493.31     1584.56    117.20 o
  -8   1  16      529.63      437.88     51.53 o
  -7   1  16     1210.42     1208.15     47.46 o
  -6   1  16     7972.44     7879.63    160.51 o
  -5   1  16     7104.12     6450.72    123.23 o
  -4   1  16     3509.53     3076.00     77.16 o
  -3   1  16     1007.27     1103.32     38.95 o
  -2   1  16     3293.98     3512.84     76.69 o
  -1   1  16      693.62      846.23     29.90 o
   0   1  16     1970.91     1695.13     40.06 o
   1   1  16      582.07      730.49     56.27 o
   2   1  16     3111.80     3334.39     82.95 o
   3   1  16      977.15      994.65     36.64 o
   4   1  16     3181.80     2837.95     87.97 o
   5   1  16     6934.96     6526.23    149.22 o
   6   1  16     8262.26     8116.01    198.34 o
   7   1  16     1208.32     1082.44     51.17 o
   8   1  16      558.80      430.45     38.24 o
   9   1  16     1422.82     1446.63    115.40 o
  10   1  16      188.83       60.50     45.09 o
  11   1  16      162.38      106.84     50.91 o
  12   1  16      121.28       24.96     64.74 o
 -12   2  16      101.37      158.17     57.13 o
 -11   2  16      426.78      383.30     64.72 o
 -10   2  16      603.74      599.68     68.23 o
  -9   2  16     1037.32     1086.74     85.97 o
  -8   2  16      999.24      968.86     54.22 o
  -7   2  16       91.34       77.86     23.23 o
  -6   2  16     3630.17     3500.86    102.75 o
  -5   2  16      370.19      367.26     25.59 o
  -4   2  16     3046.95     3121.74     78.24 o
  -3   2  16     1019.23      757.16     32.19 o
  -2   2  16     2174.56     2594.05     58.98 o
  -1   2  16     9410.74     9625.15    180.37 o
   0   2  16      132.90       46.19      9.77 o
   1   2  16     9628.99     9517.58    183.80 o
   2   2  16     1814.86     2187.09     59.43 o
   3   2  16     1083.69      844.07     39.96 o
   4   2  16     2949.47     3078.37     83.19 o
   5   2  16      413.90      454.47     34.83 o
   6   2  16     3606.52     3494.09     94.22 o
   7   2  16       66.58       50.91     26.22 o
   8   2  16      857.52      868.46     61.10 o
   9   2  16     1023.26      976.67     61.62 o
  10   2  16      651.08      553.87     53.85 o
  11   2  16      403.74      323.65     70.77 o
  12   2  16      101.69      158.04     67.46 o
 -12   3  16       16.60      -12.52     51.02 o
 -11   3  16      109.35      254.44     61.16 o
 -10   3  16       37.13        6.36     41.63 o
  -9   3  16      100.02      124.55     52.30 o
  -8   3  16       91.50      122.47     29.60 o
  -7   3  16     1447.15     1436.55     57.35 o
  -6   3  16     3191.24     3515.32     95.47 o
  -5   3  16     4393.62     3985.93    152.52 o
  -4   3  16     1633.45     1825.12     55.89 o
  -3   3  16     1440.47     1227.30     38.42 o
  -2   3  16      248.25      221.75     16.36 o
  -1   3  16     4542.77     4761.98    111.44 o
   0   3  16      614.96      864.97     32.66 o
   1   3  16     4719.03     5095.13    103.49 o
   2   3  16      297.97      237.58     19.30 o
   3   3  16     1326.97     1094.11     47.32 o
   4   3  16     1743.35     2022.46     61.22 o
   5   3  16     4213.99     3522.43    105.48 o
   6   3  16     3034.53     3396.44    104.30 o
   7   3  16     1635.54     1625.09     66.08 o
   8   3  16       64.69       93.31     36.67 o
   9   3  16      118.55       91.06     35.07 o
  10   3  16       44.11       57.51     38.56 o
  11   3  16      123.46      193.02     69.30 o
  12   3  16       25.51       12.29     56.20 o
 -12   4  16       33.36       16.66     55.31 o
 -11   4  16       69.42      134.50     52.20 o
 -10   4  16      183.09      252.75     45.61 o
  -9   4  16     1474.47     1462.91     70.80 o
  -8   4  16      366.66      451.29     40.00 o
  -7   4  16      660.36      630.37     41.85 o
  -6   4  16      611.41      555.27     34.45 o
  -5   4  16      350.82      415.01     32.01 o
  -4   4  16     1156.39     1319.68     69.49 o
  -3   4  16     3084.02     3492.70    111.40 o
  -2   4  16     1053.51      959.95     41.85 o
  -1   4  16     3062.28     2823.01     82.32 o
   0   4  16     4481.91     3487.11     77.63 o
   1   4  16     3065.90     2860.87     73.94 o
   2   4  16     1088.14      961.82     38.56 o
   3   4  16     3032.70     3554.27     81.80 o
   4   4  16     1116.28     1250.41     64.46 o
   5   4  16      422.48      408.97     34.55 o
   6   4  16      653.53      531.61     43.70 o
   7   4  16      546.75      582.99     52.49 o
   8   4  16      338.41      442.82     80.81 o
   9   4  16     1576.61     1422.33     82.12 o
  10   4  16      170.31      192.08     48.34 o
  11   4  16       55.11       40.07     46.09 o
  12   4  16       26.16       15.39     54.12 o
 -12   5  16       46.46       57.98    110.16 o
 -11   5  16      447.01      333.40    136.26 o
 -10   5  16      287.42      229.66    115.96 o
  -9   5  16       47.68       98.06     45.04 o
  -8   5  16      278.10      274.34     37.55 o
  -7   5  16     1498.84     1370.40     67.81 o
  -6   5  16     4170.51     4041.35    109.29 o
  -5   5  16     1628.63     1637.45     98.19 o
  -4   5  16     1086.76     1331.81     89.90 o
  -3   5  16     3140.97     3495.88    210.41 o
  -2   5  16     2687.22     2495.42     80.80 o
  -1   5  16      502.13      491.40     28.28 o
   0   5  16      809.99     1091.68     43.54 o
   1   5  16      480.67      446.57     24.36 o
   2   5  16     2444.04     2287.80     64.87 o
   3   5  16     3210.87     3521.12     86.11 o
   4   5  16     1090.01     1390.33     61.54 o
   5   5  16     1716.28     1678.94     74.15 o
   6   5  16     4308.77     4242.25    120.71 o
   7   5  16     1438.62     1436.87     65.37 o
   8   5  16      241.79      197.53     36.37 o
   9   5  16       36.68       -2.13     52.92 o
  10   5  16      309.35      245.21     42.25 o
  11   5  16      421.36      402.57     51.65 o
  12   5  16       79.56       13.12     46.69 o
 -12   6  16      180.17      252.21    139.15 o
 -11   6  16       34.44      133.62     63.23 o
 -10   6  16      838.55      771.80     94.03 o
  -9   6  16       63.95       80.09     45.27 o
  -8   6  16      771.60      749.58     68.96 o
  -7   6  16       42.59        6.24     29.48 o
  -6   6  16      276.35      385.55     42.59 o
  -5   6  16      124.36      138.82     41.71 o
  -4   6  16     2361.20     2325.08    118.94 o
  -3   6  16      442.13      582.41     61.10 o
  -2   6  16       34.55       12.66     18.50 o
  -1   6  16     7652.77     7145.89    176.75 o
   0   6  16       70.39       87.86     46.67 o
   1   6  16     7613.44     7071.66    237.89 o
   2   6  16       52.65       74.85     23.36 o
   3   6  16      441.22      580.09     59.36 o
   4   6  16     2301.51     2324.18     88.32 o
   5   6  16       85.21      117.31     22.76 o
   6   6  16      231.02      277.12     33.06 o
   7   6  16       38.94       54.47     25.18 o
   8   6  16      705.01      751.26     54.33 o
   9   6  16       72.22       59.20     33.57 o
  10   6  16      801.47      801.57     58.94 o
  11   6  16       40.13       79.97     37.92 o
  12   6  16      185.97      271.37     53.48 o
 -11   7  16      419.06      379.45     98.57 o
 -10   7  16      239.86      313.14     68.26 o
  -9   7  16       87.43       86.55     45.43 o
  -8   7  16      228.88      288.55     50.33 o
  -7   7  16     1145.02     1123.02     69.17 o
  -6   7  16     1952.74     2010.72     97.12 o
  -5   7  16     4802.30     5016.31    269.96 o
  -4   7  16     1527.37     1578.19     93.27 o
  -3   7  16      206.29      181.23     34.86 o
  -2   7  16     4944.84     4671.54    156.19 o
  -1   7  16     3527.27     3910.24    107.20 o
   0   7  16     3100.97     3271.12     93.54 o
   1   7  16     3830.00     4217.60    166.89 o
   2   7  16     5059.49     4905.92    146.60 o
   3   7  16      216.99      209.98     32.80 o
   4   7  16     1547.61     1625.77    112.40 o
   5   7  16     4729.53     4680.81    198.30 o
   6   7  16     1898.80     1804.21    143.57 o
   7   7  16     1118.04      959.84     91.93 o
   8   7  16      190.28       91.16     52.92 o
   9   7  16       96.66       48.07     47.87 o
  10   7  16      279.18      379.94     65.20 o
  11   7  16      447.56      349.39     57.99 o
 -11   8  16        1.99       85.81     62.71 o
 -10   8  16      105.97      129.98     54.30 o
  -9   8  16     1402.27     1472.66     95.43 o
  -8   8  16      271.01      202.87     64.22 o
  -7   8  16      517.77      623.35     59.00 o
  -6   8  16       22.87      130.60     36.72 o
  -5   8  16       44.26       82.49     43.85 o
  -4   8  16      666.09      600.59     60.21 o
  -3   8  16     4011.83     3913.96    138.95 o
  -2   8  16      872.36      839.31     58.72 o
  -1   8  16     1454.71     1265.86     65.05 o
   0   8  16     9182.50     9225.21    326.10 o
   1   8  16     1537.08     1294.08    158.07 o
   2   8  16      947.85     1046.81    133.39 o
   3   8  16     4174.27     3719.06    404.89 o
   4   8  16      623.10      587.24     55.24 o
   5   8  16       68.41       69.31     31.13 o
   6   8  16       18.86       65.09     37.81 o
   7   8  16      558.94      541.20     63.09 o
   8   8  16      230.34      207.16     56.34 o
   9   8  16     1293.13     1197.83    190.75 o
  10   8  16      108.13      105.29     74.94 o
  11   8  16        3.62       12.29     48.12 o
 -11   9  16      231.07      136.61     74.53 o
 -10   9  16       73.18       87.25     52.71 o
  -9   9  16       58.66       54.48     48.01 o
  -8   9  16      159.68      248.83     60.59 o
  -7   9  16      286.77      277.44     53.56 o
  -6   9  16     2215.15     2221.79     97.79 o
  -5   9  16      822.29      846.28     71.19 o
  -4   9  16     1565.58     1671.32    227.15 o
  -3   9  16     4304.45     4308.97    155.79 o
  -2   9  16      597.72      749.73     76.25 o
  -1   9  16      927.01      867.23     55.41 o
   0   9  16      114.32      150.75     72.48 o
   1   9  16      892.67      890.20    124.69 o
   2   9  16      683.52      682.26     50.75 o
   3   9  16     4374.19     4732.45    386.02 o
   4   9  16     1479.05     1397.83    111.42 o
   5   9  16      887.96      778.74     58.90 o
   6   9  16     2294.23     2350.39    139.70 o
   7   9  16      254.15      379.73     52.57 o
   8   9  16      170.05      187.11     50.83 o
   9   9  16       49.56       27.77     50.75 o
  10   9  16       81.96      135.10    101.54 o
  11   9  16      235.89      253.39     61.43 o
 -10  10  16      802.79      905.86     90.24 o
  -9  10  16      449.12      500.70     77.54 o
  -8  10  16      657.72      542.70     66.08 o
  -7  10  16      157.08       95.73     50.21 o
  -6  10  16      156.83      107.00     40.52 o
  -5  10  16      446.29      485.69     53.39 o
  -4  10  16     6541.62     6104.31    219.53 o
  -3  10  16      606.71      634.93     58.48 o
  -2  10  16       88.67       18.42     33.25 o
  -1  10  16      890.72     1151.52     78.15 o
   0  10  16     7528.41     7224.60    441.55 o
   1  10  16      926.90     1162.76    150.78 o
   2  10  16      137.08      150.75     75.37 o
   3  10  16      700.53      715.65     44.01 o
   4  10  16     6711.00     6055.38    383.31 o
   5  10  16      451.20      417.49     66.68 o
   6  10  16      188.29      197.22     41.86 o
   7  10  16      195.01      140.12    111.15 o
   8  10  16      622.89      506.77     63.79 o
   9  10  16      418.15      511.80     68.30 o
  10  10  16      738.16      708.39     81.13 o
 -10  11  16       17.99       68.49     60.57 o
  -9  11  16      173.58      174.38     82.58 o
  -8  11  16      106.36        2.45     43.17 o
  -7  11  16      587.81      584.23     65.87 o
  -6  11  16     1350.64     1266.27     81.23 o
  -5  11  16     2232.27     2264.60    101.88 o
  -4  11  16      268.27      240.06     48.37 o
  -3  11  16       40.49       36.84     39.07 o
  -2  11  16      841.63      781.42     72.74 o
  -1  11  16     1019.78     1206.99     82.05 o
   0  11  16      178.17      144.95     84.07 o
   1  11  16     1237.21     1226.63    156.59 o
   2  11  16      911.26      948.16    133.38 o
   3  11  16       36.77       92.77     78.27 o
   4  11  16      337.40      489.96    124.66 o
   5  11  16     2379.39     2459.63    136.32 o
   6  11  16     1331.02     1165.71    104.39 o
   7  11  16      582.06      644.57     75.38 o
   8  11  16      104.74      110.45     44.58 o
   9  11  16      184.47      248.09     55.17 o
  10  11  16       15.84       42.78     47.83 o
  -9  12  16       19.24      -20.90     53.29 o
  -8  12  16       60.28       42.52     62.62 o
  -7  12  16       96.97       42.82     46.69 o
  -6  12  16      265.14      366.89     51.73 o
  -5  12  16      142.45      163.68     44.55 o
  -4  12  16      230.84      313.19     62.21 o
  -3  12  16      985.59      953.04    120.33 o
  -2  12  16      146.27       65.95     43.49 o
  -1  12  16      281.78      487.05    121.76 o
   0  12  16       66.87      162.34     98.56 o
   1  12  16      307.31      501.55    124.66 o
   2  12  16      175.88      217.43     92.77 o
   3  12  16      924.39      866.96    153.68 o
   4  12  16      212.94      159.45    107.26 o
   6  12  16      283.00      449.36     55.08 o
   7  12  16       79.72       94.30     56.53 o
   8  12  16       41.23       40.76     59.43 o
   9  12  16       17.17      -33.94     46.88 o
  -8  13  16       69.42       73.96     51.18 o
  -7  13  16      177.43      138.01     49.10 o
  -6  13  16      656.43      650.51     62.59 o
  -5  13  16     1059.62      983.82     93.91 o
  -4  13  16      217.60      267.91     69.58 o
  -3  13  16     1143.65     1352.20    102.58 o
  -2  13  16      407.83      292.14     51.59 o
  -1  13  16      125.67      -69.58     69.58 o
   0  13  16      699.82      521.89    133.37 o
   1  13  16      108.82      107.26    101.46 o
   2  13  16      387.07      478.36    127.56 o
   3  13  16     1234.46     1270.07    200.08 o
   4  13  16      195.44      162.35    115.96 o
   8  13  16       53.34      -42.24     64.73 o
  -8  14  16       49.96      -11.15     47.12 o
  -7  14  16      253.63      229.77     51.63 o
  -6  14  16      491.90      445.54     59.41 o
  -5  14  16      243.94      246.43     82.85 o
  -4  14  16      132.59      165.59     50.32 o
  -3  14  16       69.60      152.68     49.27 o
  -2  14  16      435.93      356.60    127.56 o
  -1  14  16     1988.56     1789.41    214.61 o
   0  14  16      205.48      344.99    133.36 o
   1  14  16     2045.67     2146.16    232.02 o
   2  14  16      510.06      510.26    147.86 o
   3  14  16       93.76      179.74     92.77 o
   4  14  16      119.72      156.54    121.76 o
   7  14  16      283.69      229.03    124.66 o
   8  14  16       30.61      -98.56     98.56 o
  -7  15  16      274.27      263.09     58.69 o
  -6  15  16       21.39       84.08     51.47 o
  -5  15  16      424.19      306.49     58.47 o
  -4  15  16      355.45      399.74     65.23 o
  -3  15  16      284.34      185.33     92.77 o
  -2  15  16      220.82      362.38    144.95 o
  -1  15  16      972.87      985.83    197.17 o
   0  15  16        5.65      -84.07     84.07 o
   1  15  16      949.43      974.23    185.57 o
   2  15  16      234.32      350.78    144.95 o
   3  15  16      302.43      342.09    136.26 o
   4  15  16      393.89      489.95    159.45 o
   5  15  16      466.50      336.30    118.87 o
   6  15  16       28.28      -84.07     84.07 o
   7  15  16      286.72      226.13    115.96 o
  -5  16  16      262.47      321.40     76.57 o
  -4  16  16      125.37      230.53     67.29 o
  -3  16  16      278.95      475.45    162.35 o
  -2  16  16      147.88      -69.58    110.16 o
  -1  16  16      239.06      158.18     45.53 o
   0  16  16      219.34      240.62    136.25 o
   1  16  16      221.79       -5.80    113.06 o
   2  16  16      167.57       77.26     61.88 o
   3  16  16      252.49      314.78     77.94 o
   4  16  16      110.43      116.65     68.22 o
   5  16  16      283.58      440.66    127.56 o
  -4  17  16      478.99      610.06     75.46 o
  -3  17  16      440.40      565.10    117.86 o
  -2  17  16      176.86       43.49    150.75 o
  -1  17  16      156.17      142.05    142.05 o
   0  17  16      241.97      233.93     43.81 o
   1  17  16      171.59      190.05     59.89 o
   2  17  16      145.64       70.08     61.39 o
   3  17  16      453.89      377.78     85.76 o
   4  17  16      431.39      298.91     95.30 o
  -1  18  16      276.32      205.83    144.95 o
   0  18  16        0.40     -130.45    130.45 o
   1  18  16      277.29      536.33    176.84 o
   1   0  17     2087.72     2043.23     55.03 o
   2   0  17     7288.23     8625.92    166.39 o
   3   0  17      683.78      781.19     34.16 o
   4   0  17    16940.34    17140.19    339.57 o
   5   0  17      609.16      664.34     32.20 o
   6   0  17      425.50      633.04     33.35 o
   7   0  17      181.51      104.60     27.18 o
   8   0  17     4965.21     4948.94    141.49 o
   9   0  17      830.08      709.87     60.31 o
  10   0  17      634.69      619.88     68.64 o
  11   0  17        0.18       14.59     45.61 o
  12   0  17      279.12      314.07     65.88 o
 -12   1  17       17.17       23.51     51.61 o
 -11   1  17      248.02      174.77     54.55 o
 -10   1  17        5.35       28.16     42.38 o
  -9   1  17      366.83      312.36     60.24 o
  -8   1  17      782.06      835.33     78.53 o
  -7   1  17     8603.37     8768.51    188.65 o
  -6   1  17     6076.33     5977.43    125.19 o
  -5   1  17     7549.37     7498.87    152.78 o
  -4   1  17     5306.22     5831.82    128.65 o
  -3   1  17     3692.19     3963.62     92.58 o
  -2   1  17      658.22      791.02     30.47 o
  -1   1  17     3454.96     3965.51     85.64 o
   0   1  17      526.20      959.17     29.46 o
   1   1  17     3451.82     3982.00     79.92 o
   2   1  17      589.28      744.50     28.27 o
   3   1  17     3604.16     3830.19     91.29 o
   4   1  17     5106.81     5515.35    146.51 o
   5   1  17     7573.25     7672.54    171.15 o
   6   1  17     5872.12     5593.00    153.10 o
   7   1  17     8654.43     8623.30    339.72 o
   8   1  17      833.63      873.40     49.17 o
   9   1  17      348.06      324.39     42.25 o
  10   1  17       12.12       -4.89     42.10 o
  11   1  17      248.16      284.03     58.44 o
  12   1  17       23.67       17.54     71.02 o
 -12   2  17       67.25       93.14     59.25 o
 -11   2  17      320.97      293.94     62.04 o
 -10   2  17       21.30       52.75     43.99 o
  -9   2  17     3099.83     2867.20    126.05 o
  -8   2  17      468.45      405.34     40.46 o
  -7   2  17      345.28      307.42     33.35 o
  -6   2  17      736.45      902.94     36.82 o
  -5   2  17     3422.09     3348.72     85.30 o
  -4   2  17      883.20      965.92     40.92 o
  -3   2  17     2407.94     2732.91     70.43 o
  -2   2  17     2792.81     3096.41     71.29 o
  -1   2  17     2776.71     2096.24     51.80 o
   0   2  17     1067.91      710.34     24.22 o
   1   2  17     2614.70     1971.84     53.70 o
   2   2  17     2739.17     3126.62     74.21 o
   3   2  17     2327.14     2742.76     82.78 o
   4   2  17      889.28      902.96     41.65 o
   5   2  17     3559.59     3456.98    178.45 o
   6   2  17      654.19      792.26     48.16 o
   7   2  17      373.69      371.22     34.70 o
   8   2  17      492.90      487.73     45.97 o
   9   2  17     3220.14     3218.65    120.60 o
  10   2  17       21.89       -0.43     30.41 o
  11   2  17      350.86      383.03     81.18 o
  12   2  17       78.45       91.77     62.21 o
 -12   3  17       50.97       19.76     51.88 o
 -11   3  17       56.72       94.30     53.51 o
 -10   3  17      153.78       88.35     46.41 o
  -9   3  17       87.84      113.45     32.42 o
  -8   3  17      939.03     1102.18     80.77 o
  -7   3  17     1716.69     1838.61     66.37 o
  -6   3  17     7523.56     7134.88    166.32 o
  -5   3  17     6665.90     6385.04    160.71 o
  -4   3  17     8619.62     9024.06    187.09 o
  -3   3  17     6453.36     5601.09    121.24 o
  -2   3  17      771.56      641.60     25.97 o
  -1   3  17      959.66      787.16     33.01 o
   0   3  17      346.82      431.57     30.47 o
   1   3  17      919.60      709.54     29.50 o
   2   3  17      688.43      593.18     28.17 o
   3   3  17     6237.75     5501.49    141.64 o
   4   3  17     8705.59     9072.14    213.98 o
   5   3  17     6583.56     6261.76    160.83 o
   6   3  17     7674.45     7367.27    184.71 o
   7   3  17     1799.70     1792.83     71.46 o
   8   3  17      974.54      877.64     55.41 o
   9   3  17       98.44      139.02     38.39 o
  10   3  17      176.86      112.05     40.18 o
  11   3  17       43.05       17.51     38.42 o
  12   3  17       83.01       86.28     63.65 o
 -12   4  17       52.51      -37.73     81.17 o
 -11   4  17       61.93      110.82     51.50 o
 -10   4  17      302.43      251.53     44.19 o
  -9   4  17      239.17      307.39     41.65 o
  -8   4  17     1288.52     1407.24     61.16 o
  -7   4  17      626.80      631.16     42.32 o
  -6   4  17      618.01      686.48     36.25 o
  -5   4  17     2468.33     2523.37     79.05 o
  -4   4  17     4775.37     4136.60    108.89 o
  -3   4  17       50.76       99.97     20.08 o
  -2   4  17     2101.59     2507.53     75.16 o
  -1   4  17      415.96      484.27     26.39 o
   0   4  17       27.36       90.05     15.33 o
   1   4  17      433.25      558.43     40.25 o
   2   4  17     1874.89     2202.35     65.57 o
   3   4  17       50.23       97.14     18.45 o
   4   4  17     4684.89     4061.39    109.93 o
   5   4  17     2417.21     2491.82     80.05 o
   6   4  17      594.93      634.12     50.11 o
   7   4  17      563.18      572.31     53.24 o
   8   4  17     1210.81     1361.94     74.43 o
   9   4  17      250.45      247.67     48.70 o
  10   4  17      311.49      233.77     70.82 o
  11   4  17       60.55      117.75     46.56 o
  12   4  17       49.98       30.05     56.90 o
 -12   5  17       40.65      -58.39     58.39 o
 -11   5  17      344.70      237.73    121.76 o
 -10   5  17      195.34      153.93     60.51 o
  -9   5  17      530.10      517.19     72.91 o
  -8   5  17      555.59      592.00     63.30 o
  -7   5  17     1384.61     1244.18     62.96 o
  -6   5  17     3460.93     3251.06    112.00 o
  -5   5  17     4918.29     4711.28    195.92 o
  -4   5  17     9540.45     9339.65    327.12 o
  -3   5  17      623.15      576.78     50.49 o
  -2   5  17      665.13      479.95     46.17 o
  -1   5  17     3978.19     4229.86    165.10 o
   0   5  17      212.90      145.25     21.10 o
   1   5  17     3818.56     3914.52     96.29 o
   2   5  17      600.74      447.88     30.11 o
   3   5  17      653.74      608.63     37.33 o
   4   5  17     9360.77     9317.88    250.63 o
   5   5  17     4854.05     4845.46    147.89 o
   6   5  17     3528.17     3428.51    122.94 o
   7   5  17     1324.29     1335.20     73.82 o
   8   5  17      518.00      446.86     65.69 o
   9   5  17      523.34      360.06     51.54 o
  10   5  17      216.70      273.72     53.30 o
  11   5  17      426.11      476.06     62.16 o
  12   5  17       29.88      -10.01     48.76 o
 -11   6  17      829.60      753.54    195.71 o
 -10   6  17       36.14      124.98     60.05 o
  -9   6  17      322.59      287.54     54.55 o
  -8   6  17      477.23      505.69     61.89 o
  -7   6  17       62.23       60.05     33.59 o
  -6   6  17     2914.27     2669.51    102.26 o
  -5   6  17      674.80      693.83    121.78 o
  -4   6  17      675.90      521.20     61.91 o
  -3   6  17     1646.48     1654.79     93.98 o
  -2   6  17      619.84      536.02     48.44 o
  -1   6  17     8590.09     8586.72    247.49 o
   0   6  17     9607.04     9255.88    263.91 o
   1   6  17     8735.99     8383.31    305.55 o
   2   6  17      680.52      678.81     44.90 o
   3   6  17     2003.06     2122.39     79.97 o
   4   6  17      626.35      535.27     40.04 o
   5   6  17      649.81      735.57     60.35 o
   6   6  17     2849.84     2824.36     92.04 o
   7   6  17       40.83       60.98     27.70 o
   8   6  17      435.49      359.85     43.83 o
   9   6  17      285.88      274.99     42.58 o
  10   6  17       52.37       21.55     33.28 o
  11   6  17      830.98      812.20    105.99 o
 -11   7  17      103.85      118.28     67.54 o
 -10   7  17       76.34       87.08     52.55 o
  -9   7  17      155.25      183.02     62.95 o
  -8   7  17      366.92      338.51     56.21 o
  -7   7  17      864.87      845.15     65.64 o
  -6   7  17     2846.65     2668.73    103.63 o
  -5   7  17     5334.96     4981.40    204.59 o
  -4   7  17      799.35      695.58    140.63 o
  -3   7  17     1997.32     1938.20    108.58 o
  -2   7  17      106.61      148.67     31.05 o
  -1   7  17      506.44      470.66     34.75 o
   0   7  17     1507.49     1524.48     69.71 o
   1   7  17      475.65      423.78     75.38 o
   2   7  17      128.17      161.92     28.46 o
   3   7  17     1848.28     1668.79     99.36 o
   4   7  17      767.69      684.24     57.73 o
   5   7  17     5196.74     4817.35    200.88 o
   6   7  17     2794.26     2549.49    139.94 o
   7   7  17      873.50      837.07    114.53 o
   8   7  17      390.30      427.02     77.15 o
   9   7  17      155.88      106.92     49.73 o
  10   7  17      103.36      103.86     48.81 o
  11   7  17       98.55      293.01     54.20 o
 -11   8  17      455.53      520.47     92.56 o
 -10   8  17      146.86       70.41     53.08 o
  -9   8  17      216.44      139.82     50.52 o
  -8   8  17      146.99       28.33     50.41 o
  -7   8  17       38.37      109.69     38.09 o
  -6   8  17      436.70      434.81     50.27 o
  -5   8  17       23.16      -30.12     40.58 o
  -4   8  17      113.61      166.09     41.59 o
  -3   8  17     1319.49     1360.95     77.58 o
  -2   8  17     1579.96     1986.77     88.53 o
  -1   8  17     2987.45     3002.68    110.53 o
   0   8  17      229.76      280.42     65.23 o
   1   8  17     3045.52     2898.20    135.05 o
   2   8  17     1602.88     1725.67    171.12 o
   3   8  17     1325.30     1281.81    153.70 o
   4   8  17      171.62      231.42     56.60 o
   5   8  17       31.10       34.58     41.25 o
   6   8  17      442.08      451.55     56.06 o
   7   8  17       30.92       83.42     42.82 o
   8   8  17      107.98       95.10     46.86 o
   9   8  17      187.97      241.97     63.91 o
  10   8  17      172.50      198.48     59.48 o
  11   8  17      452.23      348.35     88.94 o
 -10   9  17      117.74      135.19     57.81 o
  -9   9  17      187.68      131.87     50.33 o
  -8   9  17      737.05      887.77     88.16 o
  -7   9  17      555.26      647.23     63.69 o
  -6   9  17     1256.42     1236.04     74.93 o
  -5   9  17      189.49      174.87     54.29 o
  -4   9  17     1438.81     1640.08     88.51 o
  -3   9  17      614.33      621.24     59.48 o
  -2   9  17     1241.42     1241.13     79.28 o
  -1   9  17     3607.92     3409.31    145.59 o
   0   9  17     1085.95      878.64    142.09 o
   1   9  17     3647.36     3540.37    261.17 o
   2   9  17     1152.37     1069.05     66.30 o
   3   9  17      597.08      645.63     59.38 o
   4   9  17     1364.12     1268.01     89.03 o
   5   9  17      279.45      276.84     44.20 o
   6   9  17     1209.18     1166.95     74.96 o
   7   9  17      622.78      690.08     66.69 o
   8   9  17      751.33      770.57     76.75 o
   9   9  17      185.75      234.85     59.39 o
  10   9  17      109.26       50.48     54.82 o
 -10  10  17      148.50      137.21     59.48 o
  -9  10  17      354.47      301.97     69.37 o
  -8  10  17      370.32      243.74     64.89 o
  -7  10  17       61.08       10.74     37.49 o
  -6  10  17      158.82      128.95     42.75 o
  -5  10  17      203.74      148.79     46.89 o
  -4  10  17      663.56      825.50     71.15 o
  -3  10  17      240.15      245.40     57.84 o
  -2  10  17     1816.05     1792.16     85.10 o
  -1  10  17      113.24      108.54     36.03 o
   0  10  17      791.95      591.50    121.78 o
   1  10  17       79.58       34.79     69.58 o
   2  10  17     1784.33     1917.09    188.52 o
   3  10  17      335.31      326.20     37.53 o
   4  10  17      738.85      866.00     71.78 o
   5  10  17      186.62      197.13     52.18 o
   6  10  17      165.97      111.38     56.53 o
   7  10  17       46.47       15.42     39.91 o
   8  10  17      310.42      218.60     61.91 o
   9  10  17      377.87      319.81     61.03 o
  10  10  17      134.69      111.22     54.90 o
 -10  11  17       48.71       99.07    133.81 o
  -9  11  17      172.15      255.20     69.96 o
  -8  11  17       27.38       51.22     57.17 o
  -7  11  17      474.61      380.59     58.79 o
  -6  11  17      304.07      356.61     53.87 o
  -5  11  17       22.75       22.14     35.87 o
  -4  11  17      591.87      488.25     61.39 o
  -3  11  17      605.89      478.31     55.47 o
  -2  11  17      138.91      178.90     57.98 o
  -1  11  17     3967.17     4219.85    183.49 o
   0  11  17      863.89      971.35    159.48 o
   1  11  17     3868.96     4117.61    307.59 o
   2  11  17      193.03      237.72     98.57 o
   3  11  17      575.55      614.65    139.17 o
   4  11  17      583.76      350.82    124.67 o
   5  11  17       23.69       14.49     40.58 o
   6  11  17      383.90      513.15     78.28 o
   7  11  17      503.75      516.28     68.13 o
   8  11  17       41.28       14.26     50.15 o
   9  11  17      150.86      175.18     55.00 o
  10  11  17       54.48      146.68     53.57 o
  -9  12  17      183.74      215.29     89.33 o
  -8  12  17      533.15      634.47    105.87 o
  -7  12  17      321.05      383.51     61.54 o
  -6  12  17       35.44       72.92     37.97 o
  -5  12  17       81.70       47.17     45.61 o
  -4  12  17      567.59      571.76     65.46 o
  -3  12  17      830.98      964.80     90.44 o
  -2  12  17      662.42      681.91     69.48 o
  -1  12  17      424.95      400.09    113.07 o
   0  12  17     1058.54      977.18    165.28 o
   1  12  17      496.49      394.30    115.97 o
   2  12  17      613.12      579.87    133.37 o
   3  12  17      948.93     1142.42    182.67 o
   4  12  17      538.52      365.31    130.47 o
   6  12  17       47.22       72.47     40.59 o
   7  12  17      337.99      469.69     61.02 o
   8  12  17      484.46      608.64     75.03 o
   9  12  17      128.89      208.56     54.96 o
  -8  13  17       49.61      143.15     53.66 o
  -7  13  17      437.52      497.82     63.41 o
  -6  13  17      555.18      684.13     66.44 o
  -5  13  17      111.68       74.89     41.85 o
  -4  13  17      110.09      146.82     57.43 o
  -3  13  17      621.90      521.51     75.34 o
  -2  13  17      152.56      203.03    121.76 o
  -1  13  17      347.32      304.41    124.66 o
   0  13  17       11.78      -60.88     69.57 o
   1  13  17      259.99      202.94    107.27 o
   2  13  17      125.04      287.00    113.06 o
   3  13  17      630.63      414.60    139.17 o
   4  13  17       92.71      139.15    107.26 o
   8  13  17       61.67      120.60     71.66 o
  -7  14  17       53.08       65.53     47.18 o
  -6  14  17       73.01       75.81     48.08 o
  -5  14  17      426.92      396.89     67.89 o
  -4  14  17      812.08      661.31    100.03 o
  -3  14  17       37.73       38.40     42.57 o
  -2  14  17       82.30       46.38    101.46 o
  -1  14  17       71.74      104.36     92.77 o
   0  14  17      444.22      762.49    162.35 o
   1  14  17       95.65       89.87     98.56 o
   2  14  17       43.73       43.48     89.87 o
   3  14  17       18.72      -92.77     92.77 o
   4  14  17      854.53      823.44    179.76 o
   7  14  17       45.30      133.35    110.16 o
  -6  15  17      575.94      577.04     72.91 o
  -5  15  17      223.48      117.90     51.86 o
  -4  15  17      191.89      221.27     54.92 o
  -3  15  17      628.00      547.97     70.83 o
  -2  15  17      846.82      655.27    176.86 o
  -1  15  17      378.06      437.77    156.55 o
   0  15  17      438.20      562.44    156.56 o
   1  15  17      417.55      342.10    130.46 o
   2  15  17      855.17      698.76    173.97 o
   3  15  17      583.89      614.64    171.06 o
   4  15  17      185.81      266.71    133.35 o
   6  15  17      585.93      774.09    153.66 o
  -5  16  17       41.95       34.16     49.78 o
  -4  16  17       48.11       27.78     46.72 o
  -3  16  17      359.96      449.36    168.15 o
  -2  16  17      124.02      211.63    127.56 o
  -1  16  17       44.98      -55.08    107.26 o
   0  16  17      168.57      423.25    147.85 o
   1  16  17       63.74       -2.90    101.46 o
   2  16  17      135.86       40.59    113.06 o
   3  16  17      402.36      594.32    173.95 o
   4  16  17       38.59      122.55     70.48 o
   5  16  17       61.73      289.89    118.86 o
  -3  17  17       17.23       29.48     95.66 o
  -2  17  17       97.03      107.26    136.25 o
  -1  17  17      412.50      649.41    200.04 o
   0  17  17      253.67      218.05     59.07 o
   1  17  17      351.42      415.49     79.56 o
   2  17  17       95.32       83.64     64.09 o
   3  17  17       17.10       49.37     68.26 o
   0   0  18     7993.75     8974.86    214.42 o
   1   0  18      295.18      264.25     19.31 o
   2   0  18       58.55       65.70     19.52 o
   3   0  18     1270.33     1199.22     42.31 o
   4   0  18     5679.37     5973.81    134.20 o
   5   0  18     2207.41     2698.73     68.98 o
   6   0  18     7156.80     6352.94    165.03 o
   7   0  18       96.41      139.14     28.87 o
   8   0  18      369.39      454.33     90.81 o
   9   0  18      130.78      175.42     55.70 o
  10   0  18       28.59       27.09     42.25 o
  11   0  18       10.75      -10.33     41.75 o
  12   0  18      292.94      108.79     55.78 o
 -12   1  18       54.18       95.85     56.28 o
 -11   1  18       92.60       45.57     55.84 o
 -10   1  18      344.38      226.27     71.10 o
  -9   1  18     1607.44     1374.20     86.82 o
  -8   1  18      723.93      776.86    105.20 o
  -7   1  18     2578.50     2511.03     84.24 o
  -6   1  18     4163.14     3901.87     92.31 o
  -5   1  18     1562.11     2028.19     66.21 o
  -4   1  18     3885.36     4027.05     97.97 o
  -3   1  18      208.06      206.31     20.78 o
  -2   1  18     4467.81     4751.71    108.35 o
  -1   1  18       35.46       45.83     12.38 o
   0   1  18     1021.43      917.66     29.88 o
   1   1  18       49.57       41.03     12.31 o
   2   1  18     4489.54     4697.09     93.55 o
   3   1  18      148.42      172.94     18.65 o
   4   1  18     3886.04     4082.62    113.99 o
   5   1  18     1620.74     1881.56     64.27 o
   6   1  18     4152.18     3864.95    131.24 o
   7   1  18     2553.97     2682.18    172.09 o
   8   1  18      687.10      636.51     50.89 o
   9   1  18     1593.70     1404.14     69.64 o
  10   1  18      379.55      269.12     57.39 o
  11   1  18       97.24       28.59     48.54 o
  12   1  18       64.68      101.33     64.74 o
 -12   2  18       27.03       85.54     63.89 o
 -11   2  18      608.11      647.88     76.02 o
 -10   2  18       71.25       23.67     43.79 o
  -9   2  18      218.31      334.89     51.93 o
  -8   2  18      477.70      484.82     43.81 o
  -7   2  18     1175.29     1017.15     50.82 o
  -6   2  18     2576.83     2386.62     70.49 o
  -5   2  18     2619.20     2366.90     67.21 o
  -4   2  18      133.08      239.76     22.62 o
  -3   2  18      278.36      265.06     22.72 o
  -2   2  18     5879.10     5943.86    121.18 o
  -1   2  18       15.90       26.57     11.54 o
   0   2  18      458.86      445.78     30.27 o
   1   2  18        2.04       28.24     12.47 o
   2   2  18     6041.72     5971.39    124.81 o
   3   2  18      284.14      263.52     27.56 o
   4   2  18      179.40      302.38     30.42 o
   5   2  18     2590.06     2402.46     80.00 o
   6   2  18     2616.12     2409.12     83.76 o
   7   2  18     1211.07     1058.90     55.42 o
   8   2  18      506.51      482.12     45.24 o
   9   2  18      210.30      239.72     39.45 o
  10   2  18       54.00       87.07     39.05 o
  11   2  18      554.55      573.33     81.39 o
  12   2  18       31.52        4.75     57.77 o
 -12   3  18       29.21       23.99     55.12 o
 -11   3  18      115.96      106.49     53.31 o
 -10   3  18      497.09      569.40     67.92 o
  -9   3  18      182.55      245.12     46.03 o
  -8   3  18     1493.48     1660.79     82.04 o
  -7   3  18     1498.99     1518.73     70.27 o
  -6   3  18      147.79      132.11     24.77 o
  -5   3  18     2642.62     2426.63     79.03 o
  -4   3  18     3593.95     4277.03     99.54 o
  -3   3  18      500.08      571.90     33.06 o
  -2   3  18     1022.78     1038.65     33.81 o
  -1   3  18     3909.13     3581.84     90.24 o
   0   3  18     1190.76     1464.04     44.92 o
   1   3  18     3872.31     3782.10     83.65 o
   2   3  18      858.48      914.55     47.98 o
   3   3  18      523.01      597.04     32.16 o
   4   3  18     3622.73     4230.96    115.64 o
   5   3  18     2820.62     2518.91    105.11 o
   6   3  18      140.21      137.61     27.64 o
   7   3  18     1389.89     1301.96     62.02 o
   8   3  18     1544.49     1547.63     79.75 o
   9   3  18      178.41      254.33     44.41 o
  10   3  18      561.13      482.84     60.02 o
  11   3  18       97.85      119.62     43.68 o
  12   3  18       23.55        0.00     59.25 o
 -12   4  18       69.51       57.46     74.80 o
 -11   4  18       96.71       35.39     50.52 o
 -10   4  18       51.04       85.92     36.85 o
  -9   4  18      114.07      155.76     35.86 o
  -8   4  18      322.38      281.36     35.67 o
  -7   4  18      595.38      714.31     43.04 o
  -6   4  18     2078.29     2154.48     68.54 o
  -5   4  18     1117.93     1398.95     55.52 o
  -4   4  18     1501.80     1444.26     53.27 o
  -3   4  18      144.91      203.05     48.12 o
  -2   4  18      470.37      625.47     30.65 o
  -1   4  18      703.14      784.59     34.09 o
   0   4  18      744.93     1000.57     59.14 o
   1   4  18      650.60      722.34     34.49 o
   2   4  18      402.52      573.33     33.71 o
   3   4  18      158.19      177.18     25.87 o
   4   4  18     1502.19     1524.68     57.67 o
   5   4  18     1133.63     1304.66     56.79 o
   6   4  18     2041.53     1972.91    104.47 o
   7   4  18      513.57      644.62     55.82 o
   8   4  18      310.99      300.87     55.20 o
   9   4  18      105.62       41.03     37.52 o
  10   4  18       59.78       27.00     39.51 o
  11   4  18      110.52       16.58     41.92 o
  12   4  18       86.29      151.89     61.68 o
 -12   5  18      164.59       81.17    105.81 o
 -11   5  18      310.33      463.85    153.65 o
 -10   5  18      267.18      269.85     66.17 o
  -9   5  18      340.58      349.71     82.63 o
  -8   5  18      219.61      161.01     44.73 o
  -7   5  18      253.15      230.91     68.78 o
  -6   5  18      312.86      302.69     49.80 o
  -5   5  18     1873.60     2005.68    126.17 o
  -4   5  18      316.53      314.45     50.15 o
  -3   5  18     5421.83     5404.31    173.40 o
  -2   5  18       63.96       64.70     25.75 o
  -1   5  18     5325.20     5178.33    137.04 o
   0   5  18        1.49      -10.15     17.16 o
   1   5  18     5371.87     5325.15    136.29 o
   2   5  18       77.17       34.68     17.75 o
   3   5  18     5012.80     5105.53    137.39 o
   4   5  18      371.43      379.66     37.00 o
   5   5  18     1716.11     1689.43     76.23 o
   6   5  18      341.90      322.01     41.90 o
   7   5  18      289.66      226.37     39.33 o
   8   5  18      181.93      194.89     40.57 o
   9   5  18      342.31      345.57     51.61 o
  10   5  18      250.14      277.79     52.64 o
  11   5  18      312.11      259.05     56.49 o
  12   5  18      150.99      210.00     54.76 o
 -11   6  18      316.37      349.88     74.17 o
 -10   6  18       11.05       -4.50     60.88 o
  -9   6  18      213.45      105.61     49.47 o
  -8   6  18      185.60      225.94     77.94 o
  -7   6  18      208.93      248.98     46.89 o
  -6   6  18     2947.39     2675.54    109.09 o
  -5   6  18     1604.32     1826.57    107.99 o
  -4   6  18      488.32      476.35     71.03 o
  -3   6  18      166.71      126.07     34.05 o
  -2   6  18     2395.61     2177.23    120.67 o
  -1   6  18     4283.36     4231.47    138.24 o
   0   6  18      240.64      297.25     35.95 o
   1   6  18     3943.92     3780.64    126.41 o
   2   6  18     2377.70     2315.71     87.79 o
   3   6  18      163.08      181.32     25.11 o
   4   6  18      461.42      547.95     38.26 o
   5   6  18     1517.12     1678.44     74.10 o
   6   6  18     3047.65     2989.75    111.50 o
   7   6  18      201.61      360.60     46.50 o
   8   6  18      210.76      207.45     78.28 o
   9   6  18      195.98      103.67     39.26 o
  10   6  18       13.63       -0.12     35.30 o
  11   6  18      317.46      436.17     58.31 o
 -11   7  18      180.99      209.45    130.46 o
 -10   7  18      122.12       60.99     53.55 o
  -9   7  18       20.20       74.42     47.25 o
  -8   7  18       34.40       13.96     38.72 o
  -7   7  18      630.96      712.93     73.76 o
  -6   7  18      893.76      909.62     63.95 o
  -5   7  18     1224.47     1278.14    110.19 o
  -4   7  18     4248.92     4454.55    156.64 o
  -3   7  18      426.92      475.88     53.40 o
  -2   7  18     1603.34     1731.65     61.67 o
  -1   7  18       23.20       13.90     26.00 o
   0   7  18     1282.12     1415.84     69.59 o
   1   7  18       30.89       45.97     37.69 o
   2   7  18     1393.52     1489.47     70.02 o
   3   7  18      463.73      631.75     50.09 o
   4   7  18     3942.10     4025.76    141.53 o
   5   7  18     1247.68     1339.74     96.10 o
   6   7  18      883.18      835.23     63.80 o
   7   7  18      678.56      756.50     68.87 o
   8   7  18       55.26       70.65     51.68 o
   9   7  18       14.30       -1.86     38.30 o
  10   7  18      127.71      124.50     44.51 o
  11   7  18      164.99      153.69     56.55 o
 -11   8  18      125.71      229.02     78.29 o
 -10   8  18        1.37      -46.03     46.03 o
  -9   8  18      113.87      106.33     49.02 o
  -8   8  18      111.66       82.02     47.64 o
  -7   8  18      500.14      513.65     57.75 o
  -6   8  18     2308.69     2538.28    132.39 o
  -5   8  18      285.91      277.54     58.39 o
  -4   8  18     2069.39     1809.56     94.23 o
  -3   8  18      829.23      782.56     64.36 o
  -2   8  18      592.19      461.01     49.38 o
  -1   8  18     1006.05      987.25     62.76 o
   0   8  18     3079.96     2970.65    138.38 o
   1   8  18     1109.98     1120.19     94.25 o
   2   8  18      671.88      533.50    113.08 o
   3   8  18      824.11      942.36    133.38 o
   4   8  18     2139.74     1965.51    111.05 o
   5   8  18      266.18      193.64     52.01 o
   6   8  18     2297.66     2358.20    182.73 o
   7   8  18      448.43      473.21     61.31 o
   8   8  18      121.24      190.31     52.05 o
   9   8  18      134.10      110.34     55.98 o
  10   8  18        7.00       12.17     51.65 o
  11   8  18      148.23      162.31     76.52 o
 -10   9  18      105.80      172.16     68.59 o
  -9   9  18      593.30      712.65     80.67 o
  -8   9  18      556.31      589.57     75.97 o
  -7   9  18      859.14     1055.31     76.07 o
  -6   9  18      520.08      445.30     55.46 o
  -5   9  18      467.07      571.57     65.48 o
  -4   9  18     1104.96     1180.11    107.97 o
  -3   9  18     1618.76     1593.99     85.85 o
  -2   9  18      390.47      386.38     49.39 o
  -1   9  18     2352.03     2754.74    107.13 o
   0   9  18      516.60      547.97    118.87 o
   1   9  18     2268.26     2338.01    214.66 o
   2   9  18      362.88      371.66    100.02 o
   3   9  18     1456.74     1354.73     85.18 o
   4   9  18     1086.50     1046.81     79.37 o
   5   9  18      412.99      466.30     76.42 o
   6   9  18      573.15      515.91     56.34 o
   7   9  18      904.36      891.27     77.05 o
   8   9  18      573.70      575.78     71.01 o
   9   9  18      630.71      700.79     80.51 o
  10   9  18       97.14      131.69     95.95 o
 -10  10  18      145.26      175.84     63.53 o
  -9  10  18      152.63      215.14     62.48 o
  -8  10  18      289.69      356.86     71.25 o
  -7  10  18      568.75      548.96     63.71 o
  -6  10  18      362.84      274.01     50.20 o
  -5  10  18      737.07      729.28     75.25 o
  -4  10  18     2880.50     3071.81    130.83 o
  -3  10  18      192.29      155.24     64.61 o
  -2  10  18      144.31      116.54     33.61 o
  -1  10  18      359.06      349.35     54.42 o
   0  10  18     1495.52     1325.33    165.30 o
   1  10  18      462.26      510.27    115.97 o
   2  10  18      129.33      289.90     86.97 o
   3  10  18      190.94      151.01     69.58 o
   4  10  18     2737.87     2924.00    234.97 o
   5  10  18      768.95      750.95     84.08 o
   6  10  18      455.63      323.88     56.42 o
   7  10  18      602.64      629.66     66.04 o
   8  10  18      272.70      229.84     67.16 o
   9  10  18      158.46      120.54     52.96 o
  10  10  18      159.86      129.77     74.64 o
  -9  11  18       53.53       18.00     54.10 o
  -8  11  18      575.54      606.52     83.51 o
  -7  11  18      199.04      236.02     54.80 o
  -6  11  18      509.33      459.97     56.23 o
  -5  11  18      347.50      425.45     63.14 o
  -4  11  18     1974.37     2210.62    157.76 o
  -3  11  18       85.80      128.03     37.90 o
  -2  11  18      366.54      505.66    163.80 o
  -1  11  18       77.99      203.38     41.97 o
   0  11  18      372.95      298.62    101.47 o
   1  11  18       55.75      121.76     84.07 o
   2  11  18      421.24      440.68    121.77 o
   3  11  18       84.32      191.33    101.46 o
   4  11  18     1937.49     1945.96    258.12 o
   5  11  18      306.25      408.77     60.88 o
   6  11  18      526.68      442.72     82.63 o
   7  11  18      218.47      232.52     57.77 o
   8  11  18      552.89      627.66    111.62 o
   9  11  18       55.64       60.99     52.91 o
  -9  12  18      186.48       64.73     58.44 o
  -8  12  18      167.53      150.09     63.92 o
  -7  12  18      745.03      823.38     71.82 o
  -6  12  18     1198.15     1065.89     75.98 o
  -5  12  18      520.34      603.17     62.14 o
  -4  12  18      207.10      267.36     51.70 o
  -3  12  18      216.18      120.34     85.52 o
  -2  12  18      176.53       52.18     69.58 o
  -1  12  18       52.91      -57.98     72.47 o
   0  12  18       36.31       98.56     84.07 o
   1  12  18       25.79       17.39     66.68 o
   2  12  18      201.62      202.93    104.37 o
   3  12  18      245.54      176.84    113.06 o
   4  12  18      188.72      -14.50     98.57 o
   6  12  18     1158.21     1011.96     86.99 o
   7  12  18      670.15      653.36    127.57 o
   8  12  18      199.33      155.17     55.23 o
   9  12  18      186.25      182.84     55.32 o
  -8  13  18      288.82      258.47     59.47 o
  -7  13  18      642.88      670.28     88.48 o
  -6  13  18      868.16      942.27     74.78 o
  -5  13  18      316.56      327.71     55.89 o
  -4  13  18      322.56      406.46    166.70 o
  -3  13  18       44.21      -17.07     92.77 o
  -2  13  18       82.83      104.36     60.88 o
  -1  13  18      328.32      191.34    104.37 o
   0  13  18       13.14       43.48     89.87 o
   1  13  18      291.67      217.43    107.27 o
   2  13  18       82.33      182.63    115.96 o
   3  13  18       11.45       86.97     86.97 o
   4  13  18      313.00      188.44    118.86 o
   8  13  18      294.04      205.83    107.27 o
  -7  14  18      375.55      439.24     64.23 o
  -6  14  18      569.55      609.15     66.23 o
  -5  14  18      742.67      788.31     87.18 o
  -4  14  18       68.85      149.58     57.43 o
  -3  14  18      155.97      241.37     57.43 o
  -2  14  18       27.36       37.69     92.77 o
  -1  14  18      145.72      -86.97     86.97 o
   0  14  18       87.76      -57.98     89.87 o
   1  14  18      119.77      -81.17     81.17 o
   2  14  18       17.63       43.48     92.77 o
   3  14  18      181.01      281.20    130.46 o
   4  14  18       42.12      162.34    118.86 o
  -6  15  18       49.88       28.77     48.47 o
  -5  15  18       91.64      153.75     50.56 o
  -4  15  18      566.83      537.58     82.40 o
  -3  15  18       39.70      107.95     56.53 o
  -2  15  18      212.49      339.19    136.25 o
  -1  15  18       80.16       57.98    113.06 o
   0  15  18        1.56      -95.66     95.66 o
   1  15  18       74.52      165.24    127.55 o
   2  15  18      199.78      223.22    127.56 o
   3  15  18       46.72      -23.19    107.26 o
   4  15  18      535.40      440.68    156.56 o
   6  15  18       54.77       23.19    107.26 o
  -5  16  18      379.27      188.12     59.98 o
  -4  16  18      443.58      670.07     84.14 o
  -3  16  18       24.58       66.68    130.45 o
  -2  16  18       28.33     -104.36    118.86 o
  -1  16  18       19.20       55.08    118.86 o
   0  16  18      233.75      243.52    130.46 o
   1  16  18       16.87      -78.27    107.26 o
   2  16  18       27.15       23.19    115.96 o
   3  16  18       30.23      113.06    136.25 o
   4  16  18      422.94      507.35    197.14 o
   5  16  18      409.71      521.84    136.26 o
  -3  17  18      548.35      553.75    191.35 o
  -2  17  18      119.28       49.28    113.06 o
  -1  17  18       41.19      147.85    147.85 o
   0  17  18        0.64       20.69     58.38 o
   1  17  18       49.68      121.47     60.13 o
   2  17  18      137.69      129.13     75.69 o
   3  17  18      465.03      714.32    108.30 o
   1   0  19      427.57      512.79     24.66 o
   2   0  19     1165.30     1212.44     39.63 o
   3   0  19      689.15      693.15     31.25 o
   4   0  19     3221.79     3144.95    156.51 o
   5   0  19     3653.99     3774.24     88.65 o
   6   0  19      225.89      221.20     30.13 o
   7   0  19      881.40      916.89     50.94 o
   8   0  19       18.55       42.90     25.70 o
   9   0  19      375.80      446.92     56.86 o
  10   0  19      113.33      112.04     46.23 o
  11   0  19      129.40       16.16     48.12 o
  12   0  19       52.34       57.06     63.96 o
 -12   1  19       41.16       37.00     53.17 o
 -11   1  19       92.32       13.57     47.84 o
 -10   1  19       47.86      114.59     47.74 o
  -9   1  19      871.53      795.53     73.40 o
  -8   1  19     1182.80     1151.41     73.87 o
  -7   1  19     1551.44     1318.98     93.91 o
  -6   1  19     1074.34     1138.65     43.95 o
  -5   1  19     1172.43     1218.94     68.54 o
  -4   1  19     6415.95     6907.56    150.24 o
  -3   1  19     2692.07     2720.28     68.11 o
  -2   1  19      322.57      338.43     23.34 o
  -1   1  19      261.64      413.37     24.20 o
   0   1  19     2890.06     2050.76     47.86 o
   1   1  19      314.83      424.85     23.40 o
   2   1  19      256.73      267.17     20.14 o
   3   1  19     2804.57     2768.17     66.75 o
   4   1  19     6448.42     6614.02    171.10 o
   5   1  19     1183.05     1303.67     60.16 o
   6   1  19     1066.47     1042.22     54.77 o
   7   1  19     1616.28     1543.30     65.90 o
   8   1  19     1231.55     1058.86     60.04 o
   9   1  19      971.37      888.91     59.77 o
  10   1  19       48.68      112.18     50.97 o
  11   1  19       85.83      178.42     66.81 o
  12   1  19       48.91       85.25     65.21 o
 -12   2  19      281.90      186.87     61.20 o
 -11   2  19       45.75       64.91     49.80 o
 -10   2  19      137.99      115.72     47.56 o
  -9   2  19      473.24      636.22     64.57 o
  -8   2  19      614.61      798.57     52.35 o
  -7   2  19      313.80      291.87     34.35 o
  -6   2  19     5299.78     5532.96    121.56 o
  -5   2  19      200.73      307.83     27.78 o
  -4   2  19      933.26     1030.14     40.31 o
  -3   2  19     1336.14     1452.37     45.28 o
  -2   2  19     1248.99     1440.70     83.98 o
  -1   2  19     1206.47     1214.47     38.63 o
   0   2  19     6256.25     6220.65    109.98 o
   1   2  19     1223.34     1224.00     41.05 o
   2   2  19     1356.40     1486.85     46.96 o
   3   2  19     1348.35     1437.16     50.68 o
   4   2  19      836.17      858.71     46.85 o
   5   2  19      215.79      270.48     32.64 o
   6   2  19     5378.15     5681.13    152.20 o
   7   2  19      328.31      349.48     60.68 o
   8   2  19      552.27      738.12     80.77 o
   9   2  19      463.60      517.39     55.66 o
  10   2  19      181.53      192.37     41.55 o
  11   2  19       49.03        6.22     51.79 o
  12   2  19      281.86      306.47     76.54 o
 -12   3  19       48.49      110.26     58.19 o
 -11   3  19      362.29      385.54     65.42 o
 -10   3  19      446.30      435.90     62.26 o
  -9   3  19     2235.06     2281.00     88.34 o
  -8   3  19        9.39       31.54     26.06 o
  -7   3  19     1633.89     1606.55     88.18 o
  -6   3  19     1058.28      900.08     56.37 o
  -5   3  19     1450.10     1623.38     70.74 o
  -4   3  19      521.36      621.58     40.70 o
  -3   3  19      422.01      399.90     24.81 o
  -2   3  19     1842.57     1779.82     48.68 o
  -1   3  19      778.60      972.09     39.71 o
   0   3  19       73.53       12.20     15.68 o
   1   3  19      812.13     1044.15     36.55 o
   2   3  19     1955.99     1736.99     59.58 o
   3   3  19      586.56      554.98     31.73 o
   4   3  19      469.57      519.73     43.10 o
   5   3  19     1499.31     1526.61     63.16 o
   6   3  19      948.58      806.29     48.70 o
   7   3  19     1693.40     1652.64     78.46 o
   8   3  19       23.66       51.24     30.07 o
   9   3  19     2282.04     2084.59     99.35 o
  10   3  19      464.44      460.91     58.31 o
  11   3  19      367.41      382.49     56.99 o
  12   3  19       60.31       11.94     67.46 o
 -12   4  19      148.92       72.04     74.80 o
 -11   4  19      316.33      293.94     61.52 o
 -10   4  19      294.03      320.14     83.07 o
  -9   4  19      176.22      205.34     38.35 o
  -8   4  19     1043.68      966.97     55.07 o
  -7   4  19      224.56      320.37     54.07 o
  -6   4  19     1019.51     1307.41     53.68 o
  -5   4  19     4118.65     3670.47    104.54 o
  -4   4  19      945.43     1148.67     46.91 o
  -3   4  19      323.83      335.02     42.27 o
  -2   4  19      983.76      815.53     37.34 o
  -1   4  19     7517.88     7576.07    164.78 o
   0   4  19      181.27      284.77     31.22 o
   1   4  19     7375.14     7565.48    167.38 o
   2   4  19      931.06      750.75     37.97 o
   3   4  19      324.48      386.43     32.34 o
   4   4  19      866.12      974.83     47.97 o
   5   4  19     4293.44     3594.14    122.17 o
   6   4  19      976.22     1224.57     67.32 o
   7   4  19      319.01      312.93     43.47 o
   8   4  19      976.25      951.72    110.56 o
   9   4  19      173.23      149.15     42.16 o
  10   4  19      293.99      315.07     55.46 o
  11   4  19      295.20      233.25     53.14 o
  12   4  19      141.79      200.92     76.15 o
 -11   5  19      430.44      565.33    147.86 o
 -10   5  19      531.30      640.55     87.40 o
  -9   5  19      188.71      180.29     53.60 o
  -8   5  19      278.35      330.06     82.58 o
  -7   5  19      465.56      442.51     61.25 o
  -6   5  19      105.57      143.25     55.75 o
  -5   5  19     1002.89     1244.65    176.88 o
  -4   5  19      864.68      995.44     82.64 o
  -3   5  19      210.88      230.98     37.29 o
  -2   5  19     2362.09     2273.06     84.59 o
  -1   5  19     4394.43     4608.24    126.61 o
   0   5  19      386.06      441.36     24.70 o
   1   5  19     4322.73     4700.09    121.98 o
   2   5  19     2517.51     2457.84     75.08 o
   3   5  19      268.36      315.37     38.50 o
   4   5  19      920.33     1037.10     54.95 o
   5   5  19      911.47     1010.46     58.73 o
   6   5  19       85.32      153.16     35.08 o
   7   5  19      415.99      408.89     48.52 o
   8   5  19      282.65      310.41     46.97 o
   9   5  19      203.00      193.45     44.89 o
  10   5  19      453.01      479.28     63.03 o
  11   5  19      439.22      486.03     67.01 o
 -11   6  19       72.95       56.01     59.20 o
 -10   6  19        9.78      -48.70     48.70 o
  -9   6  19       68.82      122.64     47.86 o
  -8   6  19      181.20       71.10     42.36 o
  -7   6  19      314.82      314.69     53.69 o
  -6   6  19     2402.19     1946.41     88.09 o
  -5   6  19     1680.48     2081.98    118.39 o
  -4   6  19     3841.11     3654.60    139.85 o
  -3   6  19      428.71      462.33     64.55 o
  -2   6  19      350.26      460.24    114.98 o
  -1   6  19     3896.25     4214.61    146.90 o
   0   6  19     8104.64     7993.89    236.85 o
   1   6  19     4050.54     4431.03    161.13 o
   2   6  19      377.84      374.59     39.52 o
   3   6  19      508.06      481.15     41.47 o
   4   6  19     3884.28     3603.46    107.20 o
   5   6  19     1793.42     1947.46     82.10 o
   6   6  19     2509.76     2326.96     92.30 o
   7   6  19      309.70      244.24     42.99 o
   8   6  19      163.34      114.77     44.13 o
   9   6  19       53.90       30.99     37.94 o
  10   6  19        3.34       -5.14     39.11 o
  11   6  19       55.38      -13.35     49.79 o
 -11   7  19      463.09      535.71    108.72 o
 -10   7  19       88.84      133.21     61.67 o
  -9   7  19      641.55      554.53     72.36 o
  -8   7  19       36.75       28.41     38.24 o
  -7   7  19      397.02      360.79     58.32 o
  -6   7  19      542.67      706.55     67.17 o
  -5   7  19      102.90      239.53     65.23 o
  -4   7  19       83.53      154.88     41.36 o
  -3   7  19     1326.12     1386.80    110.87 o
  -2   7  19       72.04       56.16     29.75 o
  -1   7  19     1618.24     1931.85    141.46 o
   0   7  19      775.84      737.03     54.17 o
   1   7  19     1614.60     1861.15    169.67 o
   2   7  19       85.48       96.43     27.15 o
   3   7  19     1546.26     1524.98     86.69 o
   4   7  19       74.65      159.59     35.56 o
   5   7  19      135.23      146.88     49.07 o
   6   7  19      547.93      621.97     78.28 o
   7   7  19      454.52      318.07     69.19 o
   8   7  19       43.91      133.88     63.20 o
   9   7  19      550.13      472.90     69.81 o
  10   7  19      107.41      152.52     57.13 o
  11   7  19      460.06      541.54     77.04 o
 -11   8  19      110.07      159.28     70.19 o
 -10   8  19      308.18      346.14     68.71 o
  -9   8  19       38.96       52.18     43.70 o
  -8   8  19      418.00      539.27     68.34 o
  -7   8  19      334.06      253.55     63.18 o
  -6   8  19     2475.85     2570.00    214.67 o
  -5   8  19      930.82      921.56     91.26 o
  -4   8  19      992.39     1075.78     76.07 o
  -3   8  19      617.32      570.38     80.83 o
  -2   8  19     1076.29      781.66     65.24 o
  -1   8  19      459.51      527.58     52.35 o
   0   8  19      273.75      336.30     51.80 o
   1   8  19      412.43      502.06     61.46 o
   2   8  19     1165.50      892.31     81.53 o
   3   8  19      563.75      509.80     62.21 o
   4   8  19     1052.43     1044.82     84.69 o
   5   8  19      831.76      658.19    101.48 o
   6   8  19     2473.10     2285.81    137.99 o
   7   8  19      397.91      393.85     94.22 o
   8   8  19      379.81      446.91     65.88 o
   9   8  19       47.62       97.49     55.66 o
  10   8  19      274.57      256.50     64.75 o
  11   8  19      141.63      113.66     58.19 o
 -10   9  19      329.88      289.71     63.58 o
  -9   9  19        8.97        2.05     42.31 o
  -8   9  19      225.38      278.65     60.57 o
  -7   9  19      273.08      388.31     62.05 o
  -6   9  19       95.47        7.21     60.48 o
  -5   9  19       28.14       54.67     41.69 o
  -4   9  19      922.94     1129.51     80.17 o
  -3   9  19      520.31      499.71     57.96 o
  -2   9  19     1410.49     1456.04     80.18 o
  -1   9  19      781.35      771.00     73.06 o
   0   9  19      496.82      552.53     67.04 o
   1   9  19      790.63     1002.55     58.19 o
   2   9  19     1481.66     1557.45     87.30 o
   3   9  19      533.40      504.48    130.47 o
   4   9  19     1018.18     1096.62     86.49 o
   5   9  19       16.12      -16.49     32.04 o
   6   9  19      102.81      111.77     48.21 o
   7   9  19      247.39      272.97     53.42 o
   8   9  19      156.38       46.98     50.01 o
   9   9  19        6.01       -0.82     50.51 o
  10   9  19      373.74      345.54     65.52 o
 -10  10  19      100.25      -16.06     65.91 o
  -9  10  19       46.75      117.02     57.37 o
  -8  10  19      339.31      296.69     70.20 o
  -7  10  19       51.56       45.81     45.23 o
  -6  10  19     1302.28     1422.76     92.92 o
  -5  10  19       76.69       85.40     47.20 o
  -4  10  19       14.17      149.51     45.68 o
  -3  10  19      538.53      463.97     57.76 o
  -2  10  19      254.68      185.80     40.92 o
  -1  10  19       90.45       89.87     33.71 o
   0  10  19      136.87      115.96     81.17 o
   1  10  19       74.39       11.60     66.68 o
   2  10  19      199.16       63.78     75.38 o
   3  10  19      526.36      599.59     55.59 o
   4  10  19       20.48       42.52     36.30 o
   5  10  19       71.74       28.99     46.38 o
   6  10  19     1388.26     1387.95     95.78 o
   7  10  19       67.17       40.59     43.89 o
   8  10  19      373.80      542.31     65.63 o
   9  10  19       42.15       13.72     48.31 o
  10  10  19      112.46       38.94     53.35 o
  -9  11  19      298.11      281.09     70.79 o
  -8  11  19      167.41      162.40     65.72 o
  -7  11  19      368.71      306.35     61.79 o
  -6  11  19       57.85       83.03     40.04 o
  -5  11  19      209.17      158.09     52.38 o
  -4  11  19      439.26      403.52     60.01 o
  -3  11  19      482.00      375.73     52.66 o
  -2  11  19     1380.73     1298.94     93.81 o
  -1  11  19      654.54      500.02     63.69 o
   0  11  19     3092.79     3095.51    258.20 o
   1  11  19      733.04      666.87    133.37 o
   2  11  19     1442.32     1455.76    171.10 o
   3  11  19      563.56      371.11    113.07 o
   4  11  19      463.99      438.62     78.28 o
   5  11  19      174.58      237.72     55.08 o
   6  11  19       51.44       27.86     39.07 o
   7  11  19      363.97      279.59     58.37 o
   8  11  19      155.88      167.54     86.97 o
   9  11  19      329.40      171.37     63.39 o
  -9  12  19      164.76      260.55     71.18 o
  -8  12  19      146.11      152.36     63.14 o
  -7  12  19     1128.26     1276.28     85.07 o
  -6  12  19      618.98      550.30     59.67 o
  -5  12  19      273.60      290.53     79.50 o
  -4  12  19      239.42      282.36     75.58 o
  -3  12  19      276.14      293.03     62.33 o
  -2  12  19     1390.93     1320.88     96.16 o
  -1  12  19      124.29      223.22    107.26 o
   0  12  19       27.59      182.63     92.77 o
   1  12  19       88.39       86.97     84.07 o
   2  12  19     1309.87     1232.41    176.89 o
   3  12  19      239.84      104.37    101.47 o
   4  12  19      250.04      289.91    133.36 o
   6  12  19      592.42      643.64     75.38 o
   7  12  19     1119.61     1261.42     93.80 o
   8  12  19      132.69      137.01     56.27 o
   9  12  19      155.91      256.24     66.41 o
  -8  13  19      659.95      811.57    113.34 o
  -7  13  19       13.47        3.91     44.10 o
  -6  13  19       88.99       74.76     52.82 o
  -5  13  19       60.64       33.70     45.02 o
  -4  13  19      583.00      608.05    162.36 o
  -3  13  19      579.07      591.40    139.17 o
  -2  13  19      111.39      120.36     47.73 o
  -1  13  19      244.59      165.25    113.06 o
   0  13  19      151.29       40.59     84.07 o
   1  13  19      252.15      121.76    104.37 o
   2  13  19       60.12       66.68     95.67 o
   3  13  19      550.95      463.88    142.06 o
   4  13  19      539.26      539.26    156.56 o
   8  13  19      670.76      811.80    142.06 o
  -7  14  19      310.61      364.98     60.10 o
  -6  14  19      552.70      519.50     64.14 o
  -5  14  19      446.81      505.62     73.80 o
  -4  14  19      457.57      406.28     75.34 o
  -3  14  19      211.92      108.86     89.87 o
  -2  14  19      203.10      402.97    136.25 o
  -1  14  19       80.12       86.97     95.67 o
   0  14  19        0.53      -55.08     86.97 o
   1  14  19       67.92      -17.39     89.87 o
   2  14  19      170.93      217.43    115.96 o
   3  14  19      198.35       23.19     98.57 o
   4  14  19      482.76      487.06    159.46 o
   5  14  19      416.71      391.38    136.26 o
  -6  15  19       92.39      143.82     48.91 o
  -5  15  19      277.32      323.47     68.69 o
  -4  15  19      261.55      308.89     70.82 o
  -3  15  19       69.38       70.98     53.63 o
  -2  15  19      882.77     1040.89    205.86 o
  -1  15  19       52.78      -84.07     84.07 o
   0  15  19        5.70       89.87    118.86 o
   1  15  19       38.30      118.86    118.86 o
   2  15  19      863.03     1148.17    200.06 o
   3  15  19      127.89      249.31    130.45 o
   4  15  19      244.96      310.20    144.95 o
  -5  16  19      325.58      388.92     76.58 o
  -4  16  19       13.09       53.60     48.60 o
  -3  16  19      298.65      504.44    159.45 o
  -2  16  19      122.93      139.15    127.55 o
  -1  16  19       44.08      -11.60    124.65 o
   0  16  19      735.60      849.50    194.25 o
   1  16  19       33.41      150.74    133.35 o
   2  16  19      154.66       -8.70    121.76 o
   3  16  19      257.01      292.80    144.95 o
   4  16  19       12.80       11.60    121.75 o
   5  16  19      306.93      402.97    124.66 o
  -3  17  19      123.13      142.05    159.44 o
  -2  17  19        1.67      -40.58    121.75 o
  -1  17  19      288.87      466.75    165.25 o
   0  17  19       36.08      130.45    156.54 o
   1  17  19      259.94      289.90    165.25 o
   2  17  19        8.13       52.18    136.25 o
   3  17  19      108.78      148.64     85.81 o
   0   0  20       99.40      101.65     23.85 o
   1   0  20       13.76      139.83     18.52 o
   2   0  20      282.28      310.88     23.12 o
   3   0  20      800.36      829.22     33.73 o
   4   0  20     5750.76     5033.69    117.77 o
   5   0  20     4575.26     4695.52    112.61 o
   6   0  20      385.82      381.89     36.39 o
   7   0  20       63.16       28.04     29.43 o
   8   0  20      110.03       83.66     29.97 o
   9   0  20     2211.70     2180.88    107.55 o
  10   0  20       67.90       92.25     44.37 o
  11   0  20      117.90       84.56     50.49 o
  12   0  20        7.98        9.20     64.55 o
 -12   1  20      118.75      194.42     62.18 o
 -11   1  20      234.63      133.04    144.25 o
 -10   1  20      403.54      423.40     63.11 o
  -9   1  20       72.25      114.96     43.66 o
  -8   1  20      230.91      166.93     40.57 o
  -7   1  20     1741.03     1575.98     94.52 o
  -6   1  20     1330.54     1403.23     49.52 o
  -5   1  20      786.13      822.50     38.90 o
  -4   1  20     1049.00      927.53     39.23 o
  -3   1  20      420.62      636.99     30.82 o
  -2   1  20      194.84      124.55     29.17 o
  -1   1  20     4784.06     5448.21    114.88 o
   0   1  20      252.16      199.34     17.26 o
   1   1  20     4674.41     5577.04    107.84 o
   2   1  20      179.20       87.60     15.30 o
   3   1  20      384.59      567.91     38.36 o
   4   1  20      945.84      838.93     51.48 o
   5   1  20      777.23      767.22     44.93 o
   6   1  20     1392.07     1561.41     63.90 o
   7   1  20     1750.04     1570.15     68.07 o
   8   1  20      195.81      251.08     36.65 o
   9   1  20       75.71      161.67     39.33 o
  10   1  20      419.48      505.32     67.42 o
  11   1  20      198.87      200.67     72.48 o
  12   1  20      147.92      101.59     69.61 o
 -12   2  20       33.14      112.15     61.14 o
 -11   2  20      255.98      449.11     68.52 o
 -10   2  20      193.04      260.84     54.55 o
  -9   2  20        1.18       25.64     40.31 o
  -8   2  20      523.35      588.13     60.84 o
  -7   2  20      273.14      183.02     30.94 o
  -6   2  20      203.41      248.17     24.77 o
  -5   2  20     2950.61     2713.17     87.95 o
  -4   2  20     2490.94     2692.47    102.40 o
  -3   2  20     3106.63     2964.23     71.65 o
  -2   2  20     7358.67     6637.53    133.14 o
  -1   2  20      707.12      886.68     33.79 o
   0   2  20       45.80      118.58     20.41 o
   1   2  20      734.90      823.91     27.96 o
   2   2  20     7098.70     6374.94    136.23 o
   3   2  20     3024.60     2762.17     78.58 o
   4   2  20     2682.52     2990.11     92.03 o
   5   2  20     2979.37     2693.10     87.81 o
   6   2  20      209.21      251.69     32.57 o
   7   2  20      238.57      169.83     31.04 o
   8   2  20      611.83      739.83     53.82 o
   9   2  20        0.85       37.69     34.73 o
  10   2  20      196.37      178.50     45.52 o
  11   2  20      251.71      414.52     79.72 o
  12   2  20       28.99      126.74     70.19 o
 -12   3  20      119.93      158.58     62.12 o
 -11   3  20      119.19      180.83     56.71 o
 -10   3  20      140.49       74.36     48.54 o
  -9   3  20       85.58      144.58     81.22 o
  -8   3  20      115.29      129.79     31.09 o
  -7   3  20     1361.89     1354.99     87.07 o
  -6   3  20      874.51      930.42     46.41 o
  -5   3  20     3345.13     3563.12    141.15 o
  -4   3  20     5156.54     4861.70    115.68 o
  -3   3  20     1235.82     1257.38     40.37 o
  -2   3  20     2269.49     2200.60     56.93 o
  -1   3  20     1584.20     1867.53     59.01 o
   0   3  20     1320.01     1196.95     41.77 o
   1   3  20     1713.57     2050.82     55.16 o
   2   3  20     2302.48     2244.29     60.41 o
   3   3  20     1283.56     1242.73     68.01 o
   4   3  20     5387.35     5153.96    138.73 o
   5   3  20     3525.02     3759.19    118.12 o
   6   3  20      938.03      966.91     52.91 o
   7   3  20     1241.20     1077.52    113.75 o
   8   3  20       90.65       96.84     56.31 o
   9   3  20       97.58       83.80     39.05 o
  10   3  20      134.92       59.09     39.45 o
  11   3  20      109.38       41.95     60.49 o
  12   3  20      109.52      124.01     72.44 o
 -11   4  20      335.52      235.63     85.52 o
 -10   4  20        0.09       -7.08     45.36 o
  -9   4  20      976.92      941.36     60.49 o
  -8   4  20      807.93      821.01     96.25 o
  -7   4  20       55.20       45.05     24.52 o
  -6   4  20     2955.97     2879.27    131.58 o
  -5   4  20      447.68      415.82     46.39 o
  -4   4  20     2125.36     2088.58     68.46 o
  -3   4  20     1993.41     1594.89     84.16 o
  -2   4  20      372.17      372.78     29.45 o
  -1   4  20     3526.81     3929.68     97.95 o
   0   4  20     1549.75     1819.18     57.05 o
   1   4  20     3684.53     4085.33    101.43 o
   2   4  20      383.18      410.02     47.77 o
   3   4  20     2156.11     1816.31     65.81 o
   4   4  20     2146.16     2035.44     82.33 o
   5   4  20      469.44      455.59     44.64 o
   6   4  20     2963.05     2968.93    109.83 o
   7   4  20       89.76      155.55     37.35 o
   8   4  20      841.34      742.79     60.84 o
   9   4  20      925.00      860.69     67.21 o
  10   4  20        1.31      -24.78     38.39 o
  11   4  20      315.97      271.95     55.55 o
 -11   5  20       13.16       -2.90    104.36 o
 -10   5  20       37.61       94.88    100.01 o
  -9   5  20       36.18       -6.46     49.28 o
  -8   5  20      748.18      838.65     74.79 o
  -7   5  20       49.32       71.73     35.22 o
  -6   5  20     2597.73     2361.14    161.00 o
  -5   5  20     1632.38     1626.43    169.66 o
  -4   5  20     2240.81     1972.33    143.53 o
  -3   5  20     2564.00     2618.86    109.88 o
  -2   5  20     1239.77     1278.50     54.98 o
  -1   5  20     3165.09     3163.38     93.70 o
   0   5  20       17.81       35.36     18.61 o
   1   5  20     2964.06     2929.00    188.47 o
   2   5  20     1274.56     1323.79     60.28 o
   3   5  20     2711.36     2752.32     85.97 o
   4   5  20     2252.64     2036.80     80.79 o
   5   5  20     1580.54     1683.06     81.80 o
   6   5  20     2688.10     2546.00    111.69 o
   7   5  20       67.31       85.83     32.14 o
   8   5  20      693.90      740.93     61.99 o
   9   5  20       30.58      -23.50     35.09 o
  10   5  20       21.08       18.99     41.73 o
  11   5  20       11.40       72.94     50.38 o
 -11   6  20      102.37       92.77     60.05 o
 -10   6  20       26.17       35.63     88.42 o
  -9   6  20      774.57      755.68     76.32 o
  -8   6  20       58.88       90.45     45.43 o
  -7   6  20      933.87      909.94    103.32 o
  -6   6  20     1369.23     1333.90    236.34 o
  -5   6  20     5933.61     5695.58    229.82 o
  -4   6  20     1083.49     1001.08     71.23 o
  -3   6  20      489.48      461.97     71.99 o
  -2   6  20     2763.56     2479.49    145.26 o
  -1   6  20      210.45      184.87     35.15 o
   0   6  20       55.44       66.00     23.85 o
   1   6  20      199.34      155.55     29.55 o
   2   6  20     2646.40     2569.69     97.90 o
   3   6  20      450.06      456.61     34.30 o
   4   6  20      939.21      952.39     52.19 o
   5   6  20     5838.52     5595.41    170.66 o
   6   6  20     1409.41     1358.08     76.08 o
   7   6  20      979.04      929.48     71.46 o
   8   6  20       49.96       -4.80     36.11 o
   9   6  20      717.95      680.59     66.28 o
  10   6  20        9.52      -14.23     38.63 o
  11   6  20      111.42      126.52     48.96 o
 -11   7  20       79.94       36.42     71.03 o
 -10   7  20       91.98        9.39     49.31 o
  -9   7  20       91.46       90.90     50.04 o
  -8   7  20      301.71      261.75     56.62 o
  -7   7  20      135.03      107.47     41.35 o
  -6   7  20      605.18      620.52     64.34 o
  -5   7  20     1221.66     1061.04     89.84 o
  -4   7  20     1384.74     1386.79     84.47 o
  -3   7  20      419.92      428.12     52.25 o
  -2   7  20       71.36       33.96     33.14 o
  -1   7  20     6580.33     6726.92    349.88 o
   0   7  20       72.35       67.86     31.84 o
   1   7  20     6637.64     6754.58    589.65 o
   2   7  20       68.45       67.82     27.40 o
   3   7  20      423.04      374.32     43.51 o
   4   7  20     1499.40     1369.62    114.34 o
   5   7  20     1251.91      952.35     81.94 o
   6   7  20      538.15      560.02     74.64 o
   7   7  20       84.87       84.17     56.84 o
   8   7  20      318.66      273.06     98.57 o
   9   7  20       98.91       48.11     63.65 o
  10   7  20       78.34       13.05     51.03 o
  11   7  20      120.57      218.12     63.53 o
 -10   8  20       53.73       10.67     53.13 o
  -9   8  20      161.38      121.26     50.52 o
  -8   8  20      213.14      159.17     69.76 o
  -7   8  20      235.74      239.75     56.51 o
  -6   8  20      174.85      220.44     48.49 o
  -5   8  20      119.06      102.21     94.12 o
  -4   8  20      995.35     1116.91     91.71 o
  -3   8  20     1890.72     1642.38     91.09 o
  -2   8  20     1569.88     1604.47     86.30 o
  -1   8  20     1382.17     1485.40    116.07 o
   0   8  20       95.27       46.45     38.33 o
   1   8  20     1363.59     1446.67    104.40 o
   2   8  20     1589.91     1645.00    104.07 o
   3   8  20     1755.81     1766.30     90.93 o
   4   8  20      871.41      852.90    113.08 o
   5   8  20       93.05       84.07     63.78 o
   6   8  20      156.92      226.12     78.27 o
   7   8  20      240.59      214.53     81.17 o
   8   8  20      246.28      208.57     55.40 o
   9   8  20      205.00      109.03     58.35 o
  10   8  20       54.90      -13.70     56.34 o
 -10   9  20       58.12      113.31     55.95 o
  -9   9  20       20.43      -16.12     44.80 o
  -8   9  20       28.25       65.07     50.85 o
  -7   9  20      226.81      193.36     56.84 o
  -6   9  20      238.63      264.35     52.31 o
  -5   9  20      311.39      354.31     58.70 o
  -4   9  20     1195.36     1194.35     88.25 o
  -3   9  20      478.65      516.47     61.44 o
  -2   9  20       35.85       55.98     36.25 o
  -1   9  20     1186.56     1182.83     96.44 o
   0   9  20     2107.87     1835.50    111.05 o
   1   9  20     1221.49     1319.44    165.29 o
   2   9  20       17.00       95.66     72.47 o
   3   9  20      526.28      550.87    124.67 o
   4   9  20     1119.96     1278.77    168.18 o
   5   9  20      329.99      316.01     84.07 o
   6   9  20      318.53      300.74     56.42 o
   7   9  20      228.82      188.86     73.21 o
   8   9  20       16.78       98.10     73.00 o
   9   9  20       26.05      -18.29     52.05 o
  10   9  20       81.66       48.27     56.86 o
 -10  10  20       91.53      -36.83     79.06 o
  -9  10  20      391.46      430.57     71.04 o
  -8  10  20      763.77      664.45     82.73 o
  -7  10  20      135.76      163.20     48.88 o
  -6  10  20       93.14      113.81     46.27 o
  -5  10  20      392.46      303.36     59.51 o
  -4  10  20      957.97      936.21     83.98 o
  -3  10  20     1546.59     1370.58     94.06 o
  -2  10  20      244.80      194.87     42.56 o
  -1  10  20      591.59      537.32     52.46 o
   0  10  20      319.31      446.47    113.07 o
   1  10  20      581.03      455.20    115.97 o
   2  10  20      328.95      303.03     35.45 o
   3  10  20     1338.73     1210.00     79.83 o
   4  10  20      914.06      841.33     75.35 o
   5  10  20      378.72      312.65     51.53 o
   6  10  20      104.35       33.96     41.75 o
   7  10  20      156.81       96.94     50.15 o
   8  10  20      777.96      996.48    259.49 o
   9  10  20      435.23      410.38     89.82 o
  10  10  20      103.89      111.46     91.94 o
  -9  11  20       81.91      104.98     60.44 o
  -8  11  20       44.82      -13.93     51.67 o
  -7  11  20      375.44      274.48     53.88 o
  -6  11  20      998.81      679.86     63.23 o
  -5  11  20      106.45      177.61     53.57 o
  -4  11  20       34.81      105.43     46.40 o
  -3  11  20       23.53      101.73     44.35 o
  -2  11  20      702.52      744.53     78.30 o
  -1  11  20      843.18     1041.14     81.23 o
   0  11  20      301.13      243.53     92.77 o
   1  11  20      853.45      782.87    150.77 o
   2  11  20      672.32      669.76    144.97 o
   3  11  20       24.53       95.66     86.97 o
   4  11  20       29.79      101.69     43.48 o
   5  11  20       89.63      136.25     52.18 o
   6  11  20     1002.76      896.02     78.01 o
   7  11  20      376.62      284.81     60.88 o
   8  11  20       52.59       85.63     52.82 o
   9  11  20       88.54       30.30    120.31 o
  -8  12  20      437.25      529.44     79.47 o
  -7  12  20      197.45      181.74     52.17 o
  -6  12  20        9.90       56.00     43.28 o
  -5  12  20      338.49      206.82     60.58 o
  -4  12  20     1081.42      869.25     81.23 o
  -3  12  20      150.76       79.15     52.01 o
  -2  12  20      479.92      338.33     61.02 o
  -1  12  20      372.05      205.84    101.47 o
   0  12  20        4.48       46.38     84.07 o
   1  12  20      358.78      434.87    133.36 o
   2  12  20      465.53      576.94    139.16 o
   3  12  20      105.40      113.06    107.26 o
   4  12  20      963.30      713.28    171.07 o
   6  12  20        6.09       84.07     49.28 o
   7  12  20      231.01      161.29     62.33 o
   8  12  20      486.54      494.86     75.88 o
  -8  13  20       15.40      139.76     78.66 o
  -7  13  20       88.26      123.33     48.51 o
  -6  13  20      751.24      733.15     69.59 o
  -5  13  20       76.32       57.38     45.39 o
  -4  13  20       40.95      100.50     76.82 o
  -3  13  20      751.45      702.78     84.26 o
  -2  13  20      510.35      568.13     72.61 o
  -1  13  20      321.10      208.74    110.17 o
   0  13  20      781.19      948.11    182.66 o
   1  13  20      361.58      295.71    115.97 o
   2  13  20      430.58      498.66    142.06 o
   3  13  20      766.92     1058.28    194.26 o
   4  13  20       45.23       57.98    110.16 o
   8  13  20        9.19      -30.68     47.18 o
  -7  14  20      526.51      630.55     69.07 o
  -6  14  20        7.87       73.95     46.76 o
  -5  14  20      771.52      820.31     73.21 o
  -4  14  20      269.75      293.09     67.87 o
  -3  14  20      208.60      208.95     75.37 o
  -2  14  20      313.52      127.56    118.86 o
  -1  14  20       79.66      -92.77     92.77 o
   0  14  20      331.59      307.31    121.76 o
   1  14  20       86.60      101.46    110.16 o
   2  14  20      282.46      292.81    133.36 o
   3  14  20      166.01      142.05    121.76 o
   4  14  20      318.51      220.33    147.85 o
   5  14  20      735.50      994.47    197.15 o
  -6  15  20       92.09       61.12     47.96 o
  -5  15  20       16.17      -14.53     52.85 o
  -4  15  20       54.00       21.29     57.98 o
  -3  15  20      203.39       95.67     85.52 o
  -2  15  20       91.31      275.40    130.45 o
  -1  15  20       75.67       75.37    110.16 o
   0  15  20        9.15      121.75    113.06 o
   1  15  20      135.25      313.09    133.35 o
   2  15  20      103.32      -92.77     92.77 o
   3  15  20      200.46       46.38    113.06 o
   4  15  20       60.35      188.43    147.85 o
  -4  16  20      478.25      523.85     72.63 o
  -3  16  20       11.15      136.25    139.15 o
  -2  16  20       11.71       72.47    130.45 o
  -1  16  20       83.95       57.98    130.45 o
   0  16  20      280.08      434.86    165.25 o
   1  16  20       91.66      255.11    142.05 o
   2  16  20        1.43     -121.75    121.75 o
   3  16  20        4.28       98.56    139.15 o
   4  16  20      446.75      684.20    200.04 o
  -2  17  20      610.17      550.85    188.45 o
  -1  17  20       56.59      -20.29    133.35 o
   0  17  20      575.28      585.64    171.05 o
   1  17  20       51.91      136.25    136.25 o
   2  17  20      662.94      985.75    229.04 o
   1   0  21     8051.05     7794.08    157.50 o
   2   0  21       68.97       30.99     15.77 o
   3   0  21      655.99      562.67     35.66 o
   4   0  21     1860.89     1889.89     74.41 o
   5   0  21       21.49       84.17     19.05 o
   6   0  21       70.87       74.12     30.60 o
   7   0  21       19.99      -22.51     22.51 o
   8   0  21      917.55      800.72     52.83 o
   9   0  21      733.04      910.67     75.95 o
  10   0  21      564.34      601.86     72.16 o
  11   0  21      339.50      454.24     91.32 o
  12   0  21        8.14      -22.91    146.39 o
 -12   1  21      162.05      174.85     59.25 o
 -11   1  21      117.92      101.40     55.66 o
 -10   1  21      240.52      316.12     57.75 o
  -9   1  21      840.39      748.51    165.49 o
  -8   1  21      113.26      110.37     57.35 o
  -7   1  21      331.02      411.22     39.35 o
  -6   1  21     1602.85     1448.76     50.19 o
  -5   1  21     3419.85     3138.92     84.01 o
  -4   1  21      405.74      376.19     28.84 o
  -3   1  21     2214.96     2148.54     69.19 o
  -2   1  21      264.93      298.64     29.82 o
  -1   1  21     2615.70     3541.39     82.10 o
   0   1  21     2956.34     3031.20     64.61 o
   1   1  21     2672.20     3556.04     76.81 o
   2   1  21      229.66      265.83     30.15 o
   3   1  21     2383.14     2337.74     59.56 o
   4   1  21      382.74      380.42     34.73 o
   5   1  21     3219.86     2989.42     96.37 o
   6   1  21     1658.90     1458.52     78.28 o
   7   1  21      366.05      406.33     40.50 o
   8   1  21      141.10      123.58     33.31 o
   9   1  21      823.79      778.36     58.18 o
  10   1  21      226.03      282.13     66.41 o
  11   1  21      142.44      135.97     62.50 o
  12   1  21      152.64      312.15     75.51 o
 -12   2  21      653.76      984.54     96.18 o
 -11   2  21      157.73      127.35     55.66 o
 -10   2  21      698.00      831.79     80.61 o
  -9   2  21     1056.75     1276.53    102.00 o
  -8   2  21      330.39      419.28     55.14 o
  -7   2  21      197.00      172.20     29.72 o
  -6   2  21      502.12      624.86     39.56 o
  -5   2  21     1030.71     1241.27     46.78 o
  -4   2  21     5121.07     5338.45    123.64 o
  -3   2  21     3584.86     3737.36     86.67 o
  -2   2  21     1300.91     1443.17     44.91 o
  -1   2  21     2581.79     2703.58     66.26 o
   0   2  21     1422.92     1819.61     45.19 o
   1   2  21     2522.50     2626.45     59.84 o
   2   2  21     1397.90     1409.30     47.31 o
   3   2  21     3609.13     3796.91     97.76 o
   4   2  21     5057.66     5151.70    159.71 o
   5   2  21     1014.28     1170.99     73.25 o
   6   2  21      546.54      619.25     46.45 o
   7   2  21      146.31      159.58     32.18 o
   8   2  21      335.35      347.33     46.72 o
   9   2  21     1029.70     1037.71     98.49 o
  10   2  21      752.38      877.87    135.84 o
  11   2  21      173.32      222.36     65.23 o
  12   2  21      667.26      742.73    102.44 o
 -11   3  21       84.83      141.03     55.68 o
 -10   3  21       61.50       26.59     44.63 o
  -9   3  21     1069.08     1281.63     86.42 o
  -8   3  21       57.44       45.93     28.60 o
  -7   3  21      897.22     1138.11     71.18 o
  -6   3  21     1438.18     1396.64     57.43 o
  -5   3  21     3392.86     3354.23    106.34 o
  -4   3  21      135.67      138.08     19.25 o
  -3   3  21      389.53      481.09     38.03 o
  -2   3  21     1623.80     1960.99     53.46 o
  -1   3  21     1799.51     1551.02     53.94 o
   0   3  21       45.48       15.00     14.68 o
   1   3  21     1840.09     1797.04     51.77 o
   2   3  21     1737.62     2022.80     64.08 o
   3   3  21      475.23      545.74     42.81 o
   4   3  21       95.03       66.39     26.68 o
   5   3  21     3564.25     3575.33    137.80 o
   6   3  21     1460.39     1471.92     72.18 o
   7   3  21      853.79      861.92    128.99 o
   8   3  21       40.32      -27.40     27.40 o
   9   3  21     1063.74     1348.06     81.57 o
  10   3  21       66.13       30.39     38.03 o
  11   3  21       86.41      100.14     46.97 o
 -11   4  21      553.91      548.60     98.57 o
 -10   4  21      101.43      135.12     82.62 o
  -9   4  21        1.18       37.08     34.26 o
  -8   4  21     1896.97     1860.24     79.18 o
  -7   4  21      783.25      650.15     44.88 o
  -6   4  21     1377.25     1345.13     60.41 o
  -5   4  21      395.84      314.66     32.66 o
  -4   4  21     1188.01     1261.81     67.24 o
  -3   4  21     3141.70     3727.88    109.73 o
  -2   4  21     1880.42     2415.97    136.59 o
  -1   4  21     5637.34     4910.95    118.89 o
   0   4  21     3166.44     2706.02     75.28 o
   1   4  21     5616.18     5184.81    122.49 o
   2   4  21     2038.12     2487.94     99.09 o
   3   4  21     3026.29     3367.56    104.18 o
   4   4  21     1122.96     1152.52    159.56 o
   5   4  21      364.75      410.76     56.94 o
   6   4  21     1374.08     1386.59     72.72 o
   7   4  21      803.68      643.67     51.72 o
   8   4  21     2140.01     2058.14     93.84 o
   9   4  21        0.71       -3.01     36.49 o
  10   4  21       98.33        0.94     40.56 o
  11   4  21      550.83      721.68     74.92 o
 -11   5  21      190.18      437.75    150.75 o
 -10   5  21      115.78      204.91     60.55 o
  -9   5  21      345.66      544.45     77.32 o
  -8   5  21      181.05      168.60     47.01 o
  -7   5  21      342.30      305.49     50.60 o
  -6   5  21     3996.11     3706.79    174.28 o
  -5   5  21     2928.04     2414.20    133.13 o
  -4   5  21     2310.98     2152.27    100.87 o
  -3   5  21      203.25      323.29     46.76 o
  -2   5  21     1422.23     1496.68    103.40 o
  -1   5  21     5252.00     5823.06    156.35 o
   0   5  21       21.81       32.22     15.46 o
   1   5  21     5408.61     5867.51    149.63 o
   2   5  21     1325.09     1409.40     57.06 o
   3   5  21      218.50      296.14     31.47 o
   4   5  21     2275.53     2001.29     82.82 o
   5   5  21     2980.93     2830.95    102.80 o
   6   5  21     4016.27     3715.37    130.92 o
   7   5  21      308.98      247.78     45.36 o
   8   5  21      197.42      180.53     41.21 o
   9   5  21      350.69      328.83     53.31 o
  10   5  21      111.05      103.97     47.45 o
  11   5  21      149.98      238.50     59.45 o
 -11   6  21        1.09      176.83    121.75 o
 -10   6  21      234.36      264.03     71.72 o
  -9   6  21      661.42      665.80     85.67 o
  -8   6  21      885.00      857.18     87.91 o
  -7   6  21      521.26      636.56     70.58 o
  -6   6  21       84.76      213.68     66.68 o
  -5   6  21      622.37      613.35     75.23 o
  -4   6  21     1780.20     1274.56     85.08 o
  -3   6  21     1723.37     1573.83    167.05 o
  -2   6  21      798.70      723.70     70.11 o
  -1   6  21      538.00      599.85     55.78 o
   0   6  21      880.63     1215.57     55.05 o
   1   6  21      610.35      753.58     51.38 o
   2   6  21      803.97      776.86     71.82 o
   3   6  21     1627.51     1632.44     62.37 o
   4   6  21     1686.60     1236.86     63.02 o
   5   6  21      565.38      566.21    101.34 o
   6   6  21       77.36       53.60     31.17 o
   7   6  21      590.40      701.33     63.48 o
   8   6  21      955.49      910.07     78.50 o
   9   6  21      674.24      607.69     65.23 o
  10   6  21      192.66      152.67     49.65 o
  11   6  21        1.73      -48.24     48.24 o
 -11   7  21      425.91      526.13     94.67 o
 -10   7  21      170.59      171.39     64.88 o
  -9   7  21      163.85      240.79     57.48 o
  -8   7  21       25.01       57.81     66.92 o
  -7   7  21      140.08      279.28     50.98 o
  -6   7  21     1646.90     1758.27     98.30 o
  -5   7  21      329.91      338.42     55.73 o
  -4   7  21      580.69      600.15     73.13 o
  -3   7  21      371.81      491.33     56.63 o
  -2   7  21      249.28      225.70     42.56 o
  -1   7  21     3502.30     3780.41    151.33 o
   0   7  21       60.10       81.68     32.49 o
   1   7  21     3349.78     4006.28    174.10 o
   2   7  21      223.43      199.51     33.74 o
   3   7  21      334.36      339.68     43.51 o
   4   7  21      652.64      684.76     61.68 o
   5   7  21      297.48      281.04     56.42 o
   6   7  21     1708.57     1874.80    111.64 o
   7   7  21      170.63      226.12     63.39 o
   8   7  21       17.91       13.88     59.53 o
   9   7  21      150.27      216.18     76.53 o
  10   7  21      193.40       97.64     52.71 o
  11   7  21      434.05      616.44     81.56 o
 -10   8  21      538.64      563.30     91.09 o
  -9   8  21      503.47      525.05     70.72 o
  -8   8  21      500.56      483.59     68.68 o
  -7   8  21      664.10      564.07     70.24 o
  -6   8  21      707.92      631.66     68.92 o
  -5   8  21      279.10      193.89     58.85 o
  -4   8  21     2877.92     2676.47    230.16 o
  -3   8  21      216.96      229.44     47.95 o
  -2   8  21     1774.97     1797.66    121.12 o
  -1   8  21     2121.42     2103.56     96.67 o
   0   8  21     1052.39      868.59     82.06 o
   1   8  21     2036.26     2012.89    310.36 o
   2   8  21     1547.85     1870.62    111.03 o
   3   8  21      170.55      258.92     40.59 o
   4   8  21     2750.07     2527.18    133.44 o
   5   8  21      270.17      263.82     75.38 o
   6   8  21      737.52      379.82     92.78 o
   7   8  21      721.26      687.15    113.08 o
   8   8  21      535.32      603.04    118.87 o
   9   8  21      485.20      517.96     83.98 o
  10   8  21      587.25      559.72     78.37 o
 -10   9  21       96.19      116.51     61.95 o
  -9   9  21        9.32       64.28     49.47 o
  -8   9  21      149.15      186.58     63.79 o
  -7   9  21      117.89       26.92     43.65 o
  -6   9  21       33.79       24.17     39.34 o
  -5   9  21      293.11      223.01     83.42 o
  -4   9  21      112.33      135.76     48.28 o
  -3   9  21       66.76       48.42     41.08 o
  -2   9  21      718.42      645.03     68.66 o
  -1   9  21     1649.27     1887.75    142.12 o
   0   9  21      720.35      691.24     77.20 o
   1   9  21     1655.07     1790.09    111.00 o
   2   9  21      673.33      617.57    139.17 o
   3   9  21       70.32      150.75     89.87 o
   4   9  21      146.24      149.33     55.02 o
   5   9  21      262.37      182.64     72.48 o
   6   9  21       29.54      -11.02     38.59 o
   7   9  21      139.85      123.72     56.96 o
   8   9  21      121.36      136.68     62.50 o
   9   9  21       11.46       48.37     58.39 o
  10   9  21      106.56      159.78     70.70 o
  -9  10  21      192.22      158.89     54.33 o
  -8  10  21       31.83       59.41     50.91 o
  -7  10  21       99.44      139.09     71.05 o
  -6  10  21      193.68      235.71     53.06 o
  -5  10  21      456.02      532.78     70.27 o
  -4  10  21     1396.17     1401.17     92.84 o
  -3  10  21      615.68      617.47     89.50 o
  -2  10  21      927.74      857.12     92.54 o
  -1  10  21      451.77      450.92     53.68 o
   0  10  21      412.80      336.31    127.57 o
   1  10  21      389.57      374.00    113.07 o
   2  10  21     1039.32      846.02     61.36 o
   3  10  21      531.76      515.70     59.64 o
   4  10  21     1259.32     1350.73     93.09 o
   5  10  21      429.90      454.48     62.66 o
   6  10  21      176.59      149.53     50.76 o
   7  10  21      118.04       28.87     48.69 o
   8  10  21       48.64       54.96     55.08 o
   9  10  21      238.43       86.65     55.23 o
  -9  11  21      243.03      314.49     83.01 o
  -8  11  21      248.39      200.80     66.82 o
  -7  11  21      151.33      114.50     65.69 o
  -6  11  21      814.30      796.86     75.28 o
  -5  11  21      224.54      221.70     57.90 o
  -4  11  21       93.30      158.51     52.86 o
  -3  11  21      555.14      648.90     68.94 o
  -2  11  21      577.77      456.83     56.60 o
  -1  11  21      391.78      498.13     72.48 o
   0  11  21      116.15      153.65     92.77 o
   1  11  21      403.96      426.18    113.07 o
   2  11  21      502.71      498.67    130.47 o
   3  11  21      489.86      420.39    121.77 o
   4  11  21       88.70      107.97     39.78 o
   5  11  21      210.34      165.25     57.98 o
   6  11  21      766.75      679.44    127.57 o
   7  11  21      180.26      192.76     55.23 o
   8  11  21      276.67      354.82     68.26 o
   9  11  21      264.82      343.26     71.66 o
  -8  12  21        7.53       68.61     54.56 o
  -7  12  21      183.80      176.28     51.52 o
  -6  12  21      425.21      504.64     64.96 o
  -5  12  21       37.32       70.65     55.66 o
  -4  12  21     1220.72     1049.20     85.54 o
[truncated: 211,635 more chars]
